# Supplementary material for: Crystal structure of (E)-2-(4-meth­oxy­styr­yl)-2,3-di­hydro-1H-perimidine aceto­nitrile monosolvate
Source: Acta Crystallogr Sect E Struct Rep Online. 2014 Aug 1;70(Pt 9):o959. doi: 10.1107/S1600536814017000 (PMC4186146; doi:10.1107/S1600536814017000)
Supplement: Supplementary file 1 [file e-70-0o959-sup1.cif]

##############################################################################
#                                                                            #
# This CIF contains the data in a paper accepted for publication in          #
# Acta Crystallographica Section E. It conforms to the requirements of       #
# Notes for Authors for Acta Crystallographica Section E, and has been       #
# peer reviewed under the auspices of the IUCr Commission on Journals.       #
#                                                                            #
# Full details of the Crystallographic Information File format               #
# are given in the paper "The Crystallographic Information File (CIF):       #
# a New Standard Archive File for Crystallography" by S. R. Hall, F. H.      #
# Allen and I. D. Brown [Acta Cryst. (1991), A47, 655-685].                  #
#                                                                            #
# The current version of the core CIF dictionary is obtainable from          #
# ftp://ftp.iucr.org/pub/cif_core.dic.                                       #
#                                                                            #
# Software is freely available for graphical display of the structure(s)     #
# in this CIF. For information consult the CIF software page                 #
# http://www.iucr.org/resources/cif/software.                                #
#                                                                            #
# This file may be used for bona fide research purposes within the           #
# scientific community so long as proper attribution is given to the journal # 
# article from which it was obtained.                                        #
#                                                                            #
##############################################################################
data_I
_database_code_depnum_ccdc_archive 'CCDC 1015577'
_audit_creation_method     SHELXL-2013
_chemical_name_systematic
;
(<i>E</i>)-2-(4-Methoxystyryl)-2,3-dihydro-1<i>H</i>-perimidine
acetonitrile monosolvate
;
_chemical_name_common     ?
_chemical_formula_moiety     'C20 H18 N2 O, C2 H3 N'
_chemical_formula_sum     'C22 H21 N3 O'
_chemical_formula_iupac     'C20 H18 N2 O, C2 H3 N'
_chemical_formula_weight     343.42
_chemical_melting_point     ?
_shelx_space_group_comment
;
The symmetry employed for this shelxl refinement is uniquely defined
by the following loop, which should always be used as a source of
symmetry information in preference to the above space-group names.
They are only intended as comments.
;
_space_group_crystal_system     triclinic
_space_group_name_H-M_alt     'P -1'
_space_group_name_Hall     '-P 1'
loop_
    _space_group_symop_operation_xyz
    'x, y, z'
    '-x, -y, -z'
_cell_length_a     7.8128(7)
_cell_length_b     8.4641(7)
_cell_length_c     14.7427(14)
_cell_angle_alpha     79.513(7)
_cell_angle_beta     83.861(7)
_cell_angle_gamma     77.076(7)
_cell_volume     932.11(15)
_cell_formula_units_Z     2
_cell_measurement_reflns_used     2420
_cell_measurement_theta_min     3.8
_cell_measurement_theta_max     26.7
_cell_measurement_temperature     292(2)
_exptl_crystal_description     Block
_exptl_crystal_colour     Colourless
_exptl_crystal_size_max     0.300
_exptl_crystal_size_mid     0.300
_exptl_crystal_size_min     0.190
_exptl_crystal_density_diffrn     1.224
_exptl_crystal_density_meas     ?
_exptl_crystal_density_method     'not measured'
_exptl_crystal_F_000     364
_exptl_absorpt_coefficient_mu     0.604
_exptl_absorpt_correction_type     multi-scan
_exptl_absorpt_process_details     '(CrysAlis PRO; Oxford Diffraction, 2008)'
_shelx_estimated_absorpt_T_min     0.840
_shelx_estimated_absorpt_T_max     0.894
_exptl_absorpt_correction_T_min     0.840
_exptl_absorpt_correction_T_max     0.890
_exptl_special_details     ?
_diffrn_ambient_temperature     292(2)
_diffrn_radiation_type     CuK\a
_diffrn_radiation_wavelength     1.54184
_diffrn_radiation_source     'fine-focus sealed tube'
_diffrn_measurement_device_type     'Oxford Diffraction Gemini/EOS CCD'
_diffrn_measurement_method     '\f and \w scans'
_diffrn_detector_area_resol_mean     ?
_diffrn_reflns_number     5843
_diffrn_reflns_av_R_equivalents     0.0230
_diffrn_reflns_theta_min     3.056
_diffrn_reflns_theta_max     71.953
_diffrn_reflns_theta_full     67.684
_diffrn_measured_fraction_theta_max     0.971
_diffrn_measured_fraction_theta_full     0.997
_diffrn_reflns_limit_h_min     -8
_diffrn_reflns_limit_h_max     9
_diffrn_reflns_limit_k_min     -9
_diffrn_reflns_limit_k_max     10
_diffrn_reflns_limit_l_min     -18
_diffrn_reflns_limit_l_max     18
_refine_special_details     ?
_reflns_number_total     3569
_reflns_number_gt     2940
_reflns_threshold_expression     'I > 2\s(I)'
_refine_ls_structure_factor_coef     Fsqd
_refine_ls_matrix_type     full
_refine_ls_R_factor_all     0.0549
_refine_ls_R_factor_gt     0.0475
_refine_ls_wR_factor_gt     0.1338
_refine_ls_wR_factor_ref     0.1420
_refine_ls_goodness_of_fit_ref     1.034
_refine_ls_restrained_S_all     1.034
_refine_ls_number_reflns     3569
_refine_ls_number_parameters     246
_refine_ls_number_restraints     0
_refine_ls_hydrogen_treatment     mixed
_refine_ls_weighting_scheme     calc
_refine_ls_weighting_details
;
 w=1/[\s^2^(Fo^2^)+(0.0768P)^2^+0.0999P]
 where P=(Fo^2^+2Fc^2^)/3
;
_atom_sites_solution_hydrogens     mixed
_atom_sites_solution_primary     direct
_atom_sites_solution_secondary     difmap
_refine_ls_shift/su_max     0.000
_refine_ls_shift/su_mean     0.000
_refine_diff_density_max     0.188
_refine_diff_density_min     -0.197
_refine_ls_extinction_method     SHELXL
_refine_ls_extinction_coef     0.038(2)
_refine_ls_extinction_expression
                                  'Fc^*^=kFc[1+0.001xFc^2^\l^3^/sin(2\q)]^-1/4^'
loop_
    _atom_type_symbol
    _atom_type_description
    _atom_type_scat_dispersion_real
    _atom_type_scat_dispersion_imag
    _atom_type_scat_source
    'C' 'C' 0.0181 0.0091
                         'International Tables Vol C Tables 4.2.6.8 and 6.1.1.4'
    'H' 'H' 0.0000 0.0000
                         'International Tables Vol C Tables 4.2.6.8 and 6.1.1.4'
    'N' 'N' 0.0311 0.0180
                         'International Tables Vol C Tables 4.2.6.8 and 6.1.1.4'
    'O' 'O' 0.0492 0.0322
                         'International Tables Vol C Tables 4.2.6.8 and 6.1.1.4'
_computing_data_collection     'CrysAlis PRO (Oxford Diffraction, 2008)'
_computing_cell_refinement     'CrysAlis PRO (Oxford Diffraction, 2008)'
_computing_data_reduction     'CrysAlis PRO (Oxford Diffraction, 2008)'
_computing_structure_solution     'SHELXS97 (Sheldrick, 2008)'
_computing_structure_refinement     'SHELXL-2013 (Sheldrick, 2008)'
_computing_molecular_graphics
;
ORTEP-3 for Windows (Farrugia, 2012) and PLATON (Spek, 2009)
;
_computing_publication_material     'PLATON (Spek, 2009)'
loop_
    _atom_site_type_symbol
    _atom_site_label
    _atom_site_fract_x
    _atom_site_fract_y
    _atom_site_fract_z
    _atom_site_U_iso_or_equiv
    _atom_site_adp_type
    _atom_site_calc_flag
    _atom_site_occupancy
    _atom_site_disorder_assembly
    _atom_site_disorder_group
    O O1 0.19042(19) 0.58843(14) 0.01925(7) 0.0797(4) Uani d 1 . .
    N N1 0.36331(18) 0.27710(16) 0.60754(8) 0.0591(3) Uani d 1 . .
    H H1 0.465(2) 0.295(2) 0.5801(12) 0.070(5) Uiso d 1 . .
    N N2 0.10070(17) 0.19149(16) 0.60104(8) 0.0565(3) Uani d 1 . .
    H H2 0.027(2) 0.170(2) 0.5698(12) 0.066(5) Uiso d 1 . .
    N N3 0.2463(3) 0.7821(3) 0.50695(14) 0.1157(7) Uani d 1 . .
    C C1 0.2221(2) 0.49942(17) 0.10443(9) 0.0541(3) Uani d 1 . .
    C C2 0.1430(2) 0.57618(17) 0.17864(10) 0.0579(4) Uani d 1 . .
    H H2A 0.0739 0.6816 0.1677 0.069 Uiso calc 1 . .
    C C3 0.16593(19) 0.49800(17) 0.26764(9) 0.0534(3) Uani d 1 . .
    H H3 0.1121 0.5512 0.3164 0.064 Uiso calc 1 . .
    C C4 0.26887(17) 0.33940(16) 0.28649(9) 0.0469(3) Uani d 1 . .
    C C5 0.34737(19) 0.26561(17) 0.21182(9) 0.0550(4) Uani d 1 . .
    H H5 0.4168 0.1603 0.2227 0.066 Uiso calc 1 . .
    C C6 0.3260(2) 0.34347(18) 0.12137(10) 0.0577(4) Uani d 1 . .
    H H6 0.3811 0.2912 0.0725 0.069 Uiso calc 1 . .
    C C7 0.2448(3) 0.5081(3) -0.05893(11) 0.0848(6) Uani d 1 . .
    H H7A 0.3710 0.4773 -0.0645 0.127 Uiso calc 1 . .
    H H7B 0.2041 0.5813 -0.1137 0.127 Uiso calc 1 . .
    H H7C 0.1961 0.4116 -0.0514 0.127 Uiso calc 1 . .
    C C8 0.29403(18) 0.25000(17) 0.38074(9) 0.0518(3) Uani d 1 . .
    H H8 0.3531 0.1408 0.3858 0.062 Uiso calc 1 . .
    C C9 0.2431(2) 0.30587(18) 0.45874(10) 0.0599(4) Uani d 1 . .
    H H9 0.1876 0.4158 0.4560 0.072 Uiso calc 1 . .
    C C10 0.26927(19) 0.20271(18) 0.55165(9) 0.0550(4) Uani d 1 . .
    H H10 0.3362 0.0925 0.5446 0.066 Uiso calc 1 . .
    C C11 0.37511(18) 0.20595(16) 0.70001(9) 0.0495(3) Uani d 1 . .
    C C12 0.5038(2) 0.22395(19) 0.75213(11) 0.0616(4) Uani d 1 . .
    H H12 0.5903 0.2804 0.7247 0.074 Uiso calc 1 . .
    C C13 0.5045(2) 0.1575(2) 0.84619(11) 0.0668(4) Uani d 1 . .
    H H13 0.5919 0.1710 0.8805 0.080 Uiso calc 1 . .
    C C14 0.3811(2) 0.0739(2) 0.88851(10) 0.0625(4) Uani d 1 . .
    H H14 0.3848 0.0307 0.9511 0.075 Uiso calc 1 . .
    C C15 0.24639(18) 0.05219(16) 0.83788(9) 0.0526(3) Uani d 1 . .
    C C16 0.1127(2) -0.03118(19) 0.87873(11) 0.0644(4) Uani d 1 . .
    H H16 0.1144 -0.0795 0.9407 0.077 Uiso calc 1 . .
    C C17 -0.0188(2) -0.0412(2) 0.82776(12) 0.0684(4) Uani d 1 . .
    H H17 -0.1062 -0.0964 0.8555 0.082 Uiso calc 1 . .
    C C18 -0.02515(19) 0.03028(19) 0.73418(11) 0.0608(4) Uani d 1 . .
    H H18 -0.1172 0.0235 0.7009 0.073 Uiso calc 1 . .
    C C19 0.10345(17) 0.10989(16) 0.69160(9) 0.0489(3) Uani d 1 . .
    C C20 0.24349(16) 0.12050(15) 0.74293(9) 0.0460(3) Uani d 1 . .
    C C21 0.2512(3) 0.6594(2) 0.67886(14) 0.0835(5) Uani d 1 . .
    H H21A 0.3480 0.5668 0.6877 0.125 Uiso calc 1 . .
    H H21B 0.1430 0.6246 0.7000 0.125 Uiso calc 1 . .
    H H21C 0.2655 0.7410 0.7134 0.125 Uiso calc 1 . .
    C C22 0.2473(2) 0.7278(2) 0.58287(14) 0.0749(5) Uani d 1 . .
loop_
    _atom_site_aniso_label
    _atom_site_aniso_U_11
    _atom_site_aniso_U_22
    _atom_site_aniso_U_33
    _atom_site_aniso_U_12
    _atom_site_aniso_U_13
    _atom_site_aniso_U_23
    O1 0.1225(10) 0.0607(7) 0.0433(6) -0.0013(6) 0.0027(6) -0.0027(5)
    N1 0.0629(8) 0.0651(8) 0.0494(7) -0.0174(6) -0.0017(6) -0.0063(6)
    N2 0.0556(7) 0.0655(8) 0.0475(7) -0.0064(5) -0.0112(5) -0.0100(5)
    N3 0.1015(14) 0.168(2) 0.0829(13) -0.0474(14) -0.0207(10) -0.0021(13)
    C1 0.0677(8) 0.0491(7) 0.0437(7) -0.0121(6) 0.0009(6) -0.0056(6)
    C2 0.0710(9) 0.0436(7) 0.0528(8) 0.0004(6) -0.0005(7) -0.0093(6)
    C3 0.0616(8) 0.0503(7) 0.0460(7) -0.0042(6) 0.0024(6) -0.0147(6)
    C4 0.0472(7) 0.0477(7) 0.0460(7) -0.0083(5) -0.0015(5) -0.0112(5)
    C5 0.0619(8) 0.0473(7) 0.0508(8) 0.0012(6) -0.0017(6) -0.0116(6)
    C6 0.0690(9) 0.0543(8) 0.0473(7) -0.0054(6) 0.0059(6) -0.0168(6)
    C7 0.1177(16) 0.0847(12) 0.0441(9) -0.0088(11) 0.0010(9) -0.0093(8)
    C8 0.0534(7) 0.0503(7) 0.0492(7) -0.0039(6) -0.0049(6) -0.0095(6)
    C9 0.0728(9) 0.0531(8) 0.0477(8) -0.0005(7) -0.0048(7) -0.0079(6)
    C10 0.0624(8) 0.0534(8) 0.0449(7) -0.0015(6) -0.0043(6) -0.0096(6)
    C11 0.0507(7) 0.0481(7) 0.0464(7) -0.0012(5) -0.0034(5) -0.0108(5)
    C12 0.0558(8) 0.0629(9) 0.0677(9) -0.0096(7) -0.0083(7) -0.0157(7)
    C13 0.0647(9) 0.0715(10) 0.0651(9) 0.0021(8) -0.0226(7) -0.0230(8)
    C14 0.0692(9) 0.0649(9) 0.0459(7) 0.0092(7) -0.0135(7) -0.0127(6)
    C15 0.0569(8) 0.0471(7) 0.0455(7) 0.0080(6) -0.0027(6) -0.0097(5)
    C16 0.0738(10) 0.0573(8) 0.0506(8) -0.0005(7) 0.0061(7) -0.0015(6)
    C17 0.0660(9) 0.0624(9) 0.0722(10) -0.0144(7) 0.0123(8) -0.0081(8)
    C18 0.0531(8) 0.0610(9) 0.0688(9) -0.0100(6) -0.0021(7) -0.0154(7)
    C19 0.0499(7) 0.0450(7) 0.0481(7) 0.0011(5) -0.0038(5) -0.0119(5)
    C20 0.0474(7) 0.0419(6) 0.0443(7) 0.0033(5) -0.0029(5) -0.0111(5)
    C21 0.0940(13) 0.0738(11) 0.0794(12) -0.0137(10) 0.0011(10) -0.0126(9)
    C22 0.0647(10) 0.0877(12) 0.0764(12) -0.0204(9) -0.0083(8) -0.0161(10)
_geom_special_details
;
 All esds (except the esd in the dihedral angle between two l.s. planes)
 are estimated using the full covariance matrix.  The cell esds are taken
 into account individually in the estimation of esds in distances, angles
 and torsion angles; correlations between esds in cell parameters are only
 used when they are defined by crystal symmetry.  An approximate (isotropic)
 treatment of cell esds is used for estimating esds involving l.s. planes.
;
loop_
    _geom_bond_atom_site_label_1
    _geom_bond_atom_site_label_2
    _geom_bond_site_symmetry_2
    _geom_bond_distance
    _geom_bond_publ_flag
    O1 C1 . 1.3581(16) ?
    O1 C7 . 1.422(2) ?
    N1 C11 . 1.3902(17) ?
    N1 C10 . 1.4630(19) ?
    N1 H1 . 0.882(18) ?
    N2 C19 . 1.3869(17) ?
    N2 C10 . 1.4489(19) ?
    N2 H2 . 0.842(18) ?
    N3 C22 . 1.130(2) ?
    C1 C6 . 1.381(2) ?
    C1 C2 . 1.3913(19) ?
    C2 C3 . 1.3685(19) ?
    C2 H2A . 0.9300 ?
    C3 C4 . 1.3983(19) ?
    C3 H3 . 0.9300 ?
    C4 C5 . 1.3830(18) ?
    C4 C8 . 1.4666(18) ?
    C5 C6 . 1.3852(19) ?
    C5 H5 . 0.9300 ?
    C6 H6 . 0.9300 ?
    C7 H7A . 0.9600 ?
    C7 H7B . 0.9600 ?
    C7 H7C . 0.9600 ?
    C8 C9 . 1.312(2) ?
    C8 H8 . 0.9300 ?
    C9 C10 . 1.4917(19) ?
    C9 H9 . 0.9300 ?
    C10 H10 . 0.9800 ?
    C11 C12 . 1.379(2) ?
    C11 C20 . 1.4170(19) ?
    C12 C13 . 1.398(2) ?
    C12 H12 . 0.9300 ?
    C13 C14 . 1.355(2) ?
    C13 H13 . 0.9300 ?
    C14 C15 . 1.415(2) ?
    C14 H14 . 0.9300 ?
    C15 C16 . 1.412(2) ?
    C15 C20 . 1.4144(18) ?
    C16 C17 . 1.362(2) ?
    C16 H16 . 0.9300 ?
    C17 C18 . 1.403(2) ?
    C17 H17 . 0.9300 ?
    C18 C19 . 1.368(2) ?
    C18 H18 . 0.9300 ?
    C19 C20 . 1.4226(19) ?
    C21 C22 . 1.429(3) ?
    C21 H21A . 0.9600 ?
    C21 H21B . 0.9600 ?
    C21 H21C . 0.9600 ?
loop_
    _geom_angle_atom_site_label_1
    _geom_angle_atom_site_label_2
    _geom_angle_atom_site_label_3
    _geom_angle_site_symmetry_1
    _geom_angle_site_symmetry_3
    _geom_angle
    _geom_angle_publ_flag
    C1 O1 C7 . . 118.12(13) ?
    C11 N1 C10 . . 116.49(12) ?
    C11 N1 H1 . . 113.1(11) ?
    C10 N1 H1 . . 112.6(11) ?
    C19 N2 C10 . . 116.97(11) ?
    C19 N2 H2 . . 114.5(12) ?
    C10 N2 H2 . . 114.7(12) ?
    O1 C1 C6 . . 125.11(13) ?
    O1 C1 C2 . . 115.59(13) ?
    C6 C1 C2 . . 119.30(13) ?
    C3 C2 C1 . . 120.63(13) ?
    C3 C2 H2A . . 119.7 ?
    C1 C2 H2A . . 119.7 ?
    C2 C3 C4 . . 121.10(12) ?
    C2 C3 H3 . . 119.5 ?
    C4 C3 H3 . . 119.5 ?
    C5 C4 C3 . . 117.41(12) ?
    C5 C4 C8 . . 119.73(12) ?
    C3 C4 C8 . . 122.85(12) ?
    C4 C5 C6 . . 122.15(12) ?
    C4 C5 H5 . . 118.9 ?
    C6 C5 H5 . . 118.9 ?
    C1 C6 C5 . . 119.41(13) ?
    C1 C6 H6 . . 120.3 ?
    C5 C6 H6 . . 120.3 ?
    O1 C7 H7A . . 109.5 ?
    O1 C7 H7B . . 109.5 ?
    H7A C7 H7B . . 109.5 ?
    O1 C7 H7C . . 109.5 ?
    H7A C7 H7C . . 109.5 ?
    H7B C7 H7C . . 109.5 ?
    C9 C8 C4 . . 127.69(13) ?
    C9 C8 H8 . . 116.2 ?
    C4 C8 H8 . . 116.2 ?
    C8 C9 C10 . . 123.58(14) ?
    C8 C9 H9 . . 118.2 ?
    C10 C9 H9 . . 118.2 ?
    N2 C10 N1 . . 106.95(11) ?
    N2 C10 C9 . . 110.23(12) ?
    N1 C10 C9 . . 110.56(12) ?
    N2 C10 H10 . . 109.7 ?
    N1 C10 H10 . . 109.7 ?
    C9 C10 H10 . . 109.7 ?
    C12 C11 N1 . . 122.29(14) ?
    C12 C11 C20 . . 119.28(13) ?
    N1 C11 C20 . . 118.32(12) ?
    C11 C12 C13 . . 120.18(15) ?
    C11 C12 H12 . . 119.9 ?
    C13 C12 H12 . . 119.9 ?
    C14 C13 C12 . . 121.58(14) ?
    C14 C13 H13 . . 119.2 ?
    C12 C13 H13 . . 119.2 ?
    C13 C14 C15 . . 120.31(14) ?
    C13 C14 H14 . . 119.8 ?
    C15 C14 H14 . . 119.8 ?
    C16 C15 C20 . . 118.76(13) ?
    C16 C15 C14 . . 122.73(14) ?
    C20 C15 C14 . . 118.49(14) ?
    C17 C16 C15 . . 120.21(14) ?
    C17 C16 H16 . . 119.9 ?
    C15 C16 H16 . . 119.9 ?
    C16 C17 C18 . . 121.29(15) ?
    C16 C17 H17 . . 119.4 ?
    C18 C17 H17 . . 119.4 ?
    C19 C18 C17 . . 120.33(14) ?
    C19 C18 H18 . . 119.8 ?
    C17 C18 H18 . . 119.8 ?
    C18 C19 N2 . . 123.57(13) ?
    C18 C19 C20 . . 119.56(13) ?
    N2 C19 C20 . . 116.74(12) ?
    C15 C20 C11 . . 120.15(12) ?
    C15 C20 C19 . . 119.81(13) ?
    C11 C20 C19 . . 119.98(12) ?
    C22 C21 H21A . . 109.5 ?
    C22 C21 H21B . . 109.5 ?
    H21A C21 H21B . . 109.5 ?
    C22 C21 H21C . . 109.5 ?
    H21A C21 H21C . . 109.5 ?
    H21B C21 H21C . . 109.5 ?
    N3 C22 C21 . . 179.1(2) ?
loop_
    _geom_torsion_atom_site_label_1
    _geom_torsion_atom_site_label_2
    _geom_torsion_atom_site_label_3
    _geom_torsion_atom_site_label_4
    _geom_torsion_site_symmetry_1
    _geom_torsion_site_symmetry_2
    _geom_torsion_site_symmetry_3
    _geom_torsion_site_symmetry_4
    _geom_torsion
    _geom_torsion_publ_flag
    C7 O1 C1 C6 . . . . 10.1(3) ?
    C7 O1 C1 C2 . . . . -170.59(16) ?
    O1 C1 C2 C3 . . . . -179.98(14) ?
    C6 C1 C2 C3 . . . . -0.7(2) ?
    C1 C2 C3 C4 . . . . -0.1(2) ?
    C2 C3 C4 C5 . . . . 0.5(2) ?
    C2 C3 C4 C8 . . . . -178.77(13) ?
    C3 C4 C5 C6 . . . . -0.2(2) ?
    C8 C4 C5 C6 . . . . 179.08(13) ?
    O1 C1 C6 C5 . . . . -179.82(14) ?
    C2 C1 C6 C5 . . . . 0.9(2) ?
    C4 C5 C6 C1 . . . . -0.5(2) ?
    C5 C4 C8 C9 . . . . 173.37(16) ?
    C3 C4 C8 C9 . . . . -7.4(2) ?
    C4 C8 C9 C10 . . . . 177.61(13) ?
    C19 N2 C10 N1 . . . . -54.88(16) ?
    C19 N2 C10 C9 . . . . -175.12(11) ?
    C11 N1 C10 N2 . . . . 51.33(16) ?
    C11 N1 C10 C9 . . . . 171.35(12) ?
    C8 C9 C10 N2 . . . . -116.90(17) ?
    C8 C9 C10 N1 . . . . 125.05(16) ?
    C10 N1 C11 C12 . . . . 157.87(14) ?
    C10 N1 C11 C20 . . . . -25.97(18) ?
    N1 C11 C12 C13 . . . . 176.53(13) ?
    C20 C11 C12 C13 . . . . 0.4(2) ?
    C11 C12 C13 C14 . . . . 0.2(2) ?
    C12 C13 C14 C15 . . . . -0.2(2) ?
    C13 C14 C15 C16 . . . . -178.84(14) ?
    C13 C14 C15 C20 . . . . -0.5(2) ?
    C20 C15 C16 C17 . . . . -1.8(2) ?
    C14 C15 C16 C17 . . . . 176.61(14) ?
    C15 C16 C17 C18 . . . . 0.0(2) ?
    C16 C17 C18 C19 . . . . 1.0(2) ?
    C17 C18 C19 N2 . . . . -176.13(13) ?
    C17 C18 C19 C20 . . . . -0.3(2) ?
    C10 N2 C19 C18 . . . . -152.05(14) ?
    C10 N2 C19 C20 . . . . 31.99(17) ?
    C16 C15 C20 C11 . . . . 179.55(12) ?
    C14 C15 C20 C11 . . . . 1.10(19) ?
    C16 C15 C20 C19 . . . . 2.48(18) ?
    C14 C15 C20 C19 . . . . -175.97(12) ?
    C12 C11 C20 C15 . . . . -1.08(19) ?
    N1 C11 C20 C15 . . . . -177.36(11) ?
    C12 C11 C20 C19 . . . . 175.98(12) ?
    N1 C11 C20 C19 . . . . -0.30(19) ?
    C18 C19 C20 C15 . . . . -1.48(19) ?
    N2 C19 C20 C15 . . . . 174.65(11) ?
    C18 C19 C20 C11 . . . . -178.55(12) ?
    N2 C19 C20 C11 . . . . -2.42(18) ?
loop_
    _geom_hbond_atom_site_label_D
    _geom_hbond_atom_site_label_H
    _geom_hbond_atom_site_label_A
    _geom_hbond_site_symmetry_A
    _geom_hbond_distance_DH
    _geom_hbond_distance_HA
    _geom_hbond_distance_DA
    _geom_hbond_angle_DHA
    N1 H1 N3 2_666 0.88(2) 2.49(2) 3.305(3) 154.1(15)
    N2 H2 N3 2_566 0.84(2) 2.44(2) 3.234(2) 156.8(16)
_shelx_hkl_file
;
   0   0  -1 3881.19 88.7281   1
   0   0  -2 134091. 1231.35   1
   0   0   2 133700. 1155.83   5
   0   0   3 32607.3 422.254   5
   0   0  -3 31684.9 482.974   1
   0   0   4 7792.00 211.980   5
   0   0  -4 7872.70 245.236   1
   0   0  -5 44750.8 729.913   1
   0   0   5 46782.6 660.262   5
   0   0   6 22845.2 417.869   9
   0   0   6 21056.5 439.735   5
   0   0   7 182183. 1907.58   5
   0   0   7 191247. 1876.51   9
   0   0   8 11063.9 337.295   9
   0   0   9 28465.8 609.283   9
   0   0  10 10022.5 371.075   9
   0   0  11 109.247 38.9314   9
   0   0  12 2819.65 212.061   9
   0   0  12 2920.00 218.664  11
   0   0  13 184.768 62.7924   9
   0   0  13 164.595 59.1955  11
   0   0  14 13626.5 488.708  11
   0   0 -15-9.92062 39.1761  26
   0   0  15 36.7342 35.8903  11
   0   0 -16 403.605 86.7762  26
   0   0  16 394.666 69.6269  11
   0   0 -17 36.8728 32.6278  26
   0   1 -17 202.655 48.5734  26
   0   1 -17 264.895 49.4479  16
   0   1 -16 20.9854 27.8258  26
   0   1 -15 64.3316 47.1369  26
   0   1 -14 4426.21 296.501  26
   0   1 -13 3569.54 272.430  26
   0  -1  12 1187.93 139.001   9
   0  -1  11 100.828 44.6082   9
   0  -1  10 1976.57 165.521   9
   0  -1   9 4341.11 231.662   9
   0  -1   8 30757.1 612.539   9
   0  -1   7 27964.2 536.029   9
   0  -1   6 70.5084 34.2089   5
   0  -1   6 114.373 34.3147   9
   0  -1   5 9259.92 238.816   9
   0  -1   5 8972.91 232.041   5
   0  -1   5 8922.09 245.110   2
   0  -1   4 25318.8 398.660   2
   0  -1   4 24709.1 389.083   9
   0   1  -4 25827.0 531.249   1
   0  -1   4 25601.8 364.410   5
   0  -1   3 105975. 1004.33   9
   0  -1   3 106116. 1012.81   2
   0  -1   2 82364.0 759.781   2
   0  -1   1 110118. 955.764   2
   0   1   0 8614.77 141.778   6
   0   1   0 8484.56 127.906   4
   0   1   1 3829.22 87.9640   3
   0   1   1 3606.37 84.0214   5
   0   1   2 133572. 1188.74   5
   0   1   2 135984. 1179.52   3
   0   1   3 172828. 1520.60   5
   0   1   4 43219.7 563.129   5
   0   1   5 1303.80 79.7503   9
   0   1   5 430.677 47.0311   5
   0   1   6 4056.71 169.839   5
   0   1   6 3608.78 149.569   9
   0   1   7 3830.90 174.570   5
   0   1   7 3528.77 165.709   9
   0   1   8 128478. 1454.51   9
   0   1   8 128916. 1427.06   5
   0   1   9 581.285 84.4137   9
   0   1  10 4452.57 239.837   9
   0   1  11 12178.7 423.749   9
   0   1  12 745.556 102.094   9
   0   1  12 531.183 90.1553  11
   0   1  12 849.572 131.516  24
   0   1  13 18710.5 565.823   9
   0   1  13 18285.2 592.043  11
   0   1  14 2011.33 192.788  11
   0   1  15 3770.01 253.991  11
   0   1  16 827.000 110.097  11
   0   1  17 23.9108 22.2010  11
   0  -1 -17 41.2149 39.2792  26
   0   2 -16 91.8404 41.2144  26
   0   2 -15 425.776 88.2712  26
   0   2 -15 340.816 66.9791  16
   0   2 -14 305.498 78.2623  26
   0   2 -13 4024.07 285.045  26
   0  -2  12 10097.2 405.842   9
   0   2 -12 10103.0 460.619  26
   0   2 -11 9352.78 428.931  26
   0  -2  11 8684.50 369.276   9
   0  -2  10 8702.20 354.803   9
   0  -2   9 1458.56 138.468   9
   0  -2   8 13.0358 27.7802   9
   0  -2   7 19615.9 466.641   2
   0  -2   7 18392.0 446.244   9
   0  -2   6 270506. 2546.42   9
   0  -2   6 277567. 2585.48   2
   0  -2   5 95565.9 1061.98   9
   0  -2   5 95273.5 1018.72   5
   0  -2   5 94546.4 1090.87   2
   0  -2   4 20747.8 377.902   2
   0  -2   4 19920.8 354.369   9
   0  -2   3 177.410 31.7154   2
   0  -2   3 239.425 32.9526   9
   0  -2   2 7116.79 179.921   2
   0   2  -1 116257. 1091.41   3
   0   2   0 59550.9 647.061   3
   0   2   0 60294.9 661.381   6
   0   2   1 803790. 6497.94   3
   0   2   1 819635. 6416.54   4
   0   2   2 113670. 975.556   4
   0   2   2 115732. 1092.96   3
   0   2   3 16926.2 299.945   5
   0   2   3 16690.1 201.096   4
   0   2   3 16805.6 243.960   1
   0   2   4 15433.2 302.381   3
   0   2   4 14797.2 291.456   5
   0   2   5 55082.1 706.988   5
   0   2   5 54918.9 710.185   3
   0   2   6 152461. 1550.16   3
   0   2   6 154492. 1473.23   9
   0   2   7 2020.93 131.772   3
   0   2   7 2088.25 123.312   9
   0   2   7 2132.38 131.054   5
   0   2   8 104.362 41.8737   3
   0   2   8 168.416 39.1479   9
   0   2   9 1257.29 119.527   3
   0   2   9 1416.15 119.000   5
   0   2   9 1104.46 108.134   9
   0   2  10 8997.15 337.059   9
   0   2  10 9751.07 360.681   3
   0   2  11 10343.0 381.774   9
   0   2  11 10514.9 398.513   3
   0   2  12 254.904 60.1962   9
   0   2  12 391.525 92.3089  24
   0   2  12 219.353 65.4480  11
   0   2  13 28577.5 769.628  11
   0   2  13 28577.7 787.340  24
   0   2  14 847.233 128.737  11
   0   2  15 3488.12 253.201  11
   0   2  16 136.660 53.8335  11
   0   2  17-62.2973 40.5181  11
   0  -2 -18 53.1172 25.3633  26
   0   3 -16 415.324 60.0971  26
   0   3 -15 135.758 47.4953  26
   0   3 -14 732.207 114.889  26
   0   3 -13 2272.71 210.486  26
   0   3 -12 8205.93 411.567  26
   0  -3  11 415.700 82.2392   9
   0   3 -11 444.534 101.412  26
   0   3 -10 52.3604 39.8979  26
   0  -3  10 103.982 36.8036   9
   0  -3   9 154.172 50.0884   9
   0  -3   8 115.935 48.2150   2
   0  -3   8 154.208 44.2112   9
   0  -3   7 2558.21 163.615   9
   0  -3   7 2531.26 178.036   2
   0  -3   6 3849.10 199.341   2
   0  -3   6 3758.73 183.903   9
   0  -3   5 731.580 75.1688   9
   0  -3   5 733.419 81.2203   2
   0   3  -4 6529.73 194.494   8
   0  -3   4 6539.20 223.729   2
   0  -3   4 6743.31 206.429   9
   0  -3   3 368.820 47.8149   2
   0   3  -3 362.627 43.1984   8
   0  -3   3 331.186 39.6604   9
   0  -3   2 31576.7 503.827   2
   0   3  -2 32798.9 465.437   8
   0   3  -1 22034.7 385.423   3
   0   3  -1 22215.5 368.424   8
   0   3   0 1240.72 81.3307   3
   0   3   0 1658.05 87.3388   8
   0   3   1 60599.1 738.944   3
   0   3   1 61598.2 762.905   6
   0   3   1 59430.1 712.946   8
   0   3   2 4671.28 170.257   3
   0   3   2 4569.26 174.394   6
   0   3   3 7265.08 220.786   3
   0   3   4 22084.4 420.593   3
   0   3   5 2998.63 153.026   3
   0   3   5 2547.77 138.600   5
   0   3   6 52534.3 778.647   3
   0   3   6 51464.9 758.584   5
   0   3   7 48753.4 785.674   3
   0   3   7 48369.2 753.884   5
   0   3   8 345.998 64.6908   3
   0   3   8 240.810 51.0507   5
   0   3   9 13201.6 419.454   3
   0   3   9 12613.8 382.232   5
   0   3  10 1756.20 143.870   5
   0   3  10 1632.32 152.271   3
   0   3  11 2277.77 187.041   3
   0   3  12-14.3661 48.9883  11
   0   3  12 11.1184 34.7864  24
   0   3  13 377.342 92.9132  11
   0   3  13 300.525 78.1048  24
   0   3  14 826.417 126.064  11
   0   3  14 886.301 134.465  24
   0   3  15 1434.75 164.822  11
   0   3  16 346.354 78.5665  11
   0   3  17 2316.91 165.655  11
   0   4 -15-38.0929 31.7315  26
   0   4 -14 311.183 69.1113  26
   0   4 -13 133.642 54.7713  26
   0   4 -12 52.8330 49.4361  26
   0   4 -12 35.8814 24.6203  22
   0   4 -11 2019.70 182.369  22
   0   4 -11 2240.45 215.481  26
   0   4 -10 2412.12 204.776  22
   0   4 -10 2881.71 244.006  26
   0   4  -9 4406.08 296.939  26
   0  -4   8 6607.26 311.352   2
   0  -4   7 704.321 99.0029   2
   0  -4   6 43463.5 788.902   2
   0  -4   5 11726.9 366.164   2
   0  -4   4 14921.4 378.298   2
   0  -4   3 31.2261 23.6058   2
   0   4  -3 52.2546 21.0233   8
   0  -4   2 2.13091 23.0392   2
   0   4  -2 7.85409 16.4094   8
   0   4  -1 17621.0 358.806   8
   0   4  -1 21101.4 423.485   3
   0   4   0 67909.4 860.883   3
   0   4   0 66148.2 845.243   8
   0   4   1 148040. 1556.17   3
   0   4   1 146099. 1510.80   8
   0   4   2 2676.80 157.356   6
   0   4   2 2743.03 149.405   3
   0   4   2 2440.30 138.328   8
   0   4   3 34885.7 642.583   6
   0   4   3 32015.8 580.720   3
   0   4   4 2849.68 163.677   3
   0   4   4 3175.28 178.550   6
   0   4   5 1435.03 118.929   3
   0   4   6 28545.2 598.390   3
   0   4   7 66684.9 1017.43   3
   0   4   8 244.698 61.3590   3
   0   4   9 4456.19 251.077   3
   0   4  10 1344.32 141.803   3
   0   4  11 543.681 99.7183  11
   0   4  12 1178.75 149.346  11
   0   4  12 1090.81 150.292  24
   0   4  13 33.0051 44.9796  24
   0   4  13-1.99552 44.1428  11
   0   4  14 905.399 135.252  11
   0   4  14 852.933 133.963  24
   0   4  15 1122.70 139.865  11
   0   4  15 1060.56 138.997  24
   0   4  16 658.242 98.7544  11
   0   4  17 462.231 70.0517  11
   0   5 -14-34.2849 26.4636  26
   0   5 -13 127.033 43.7087  26
   0   5 -12 61.6865 24.0424  22
   0   5 -12-10.4382 37.8143  26
   0   5 -11 164.287 55.3373  22
   0   5 -11 146.994 65.5424  26
   0   5 -10 41.8576 42.1742  26
   0   5 -10 50.7487 36.6255  22
   0   5  -9 80.0580 50.5078  26
   0   5  -9 23.7518 31.7380  22
   0   5  -8 414.215 86.8852  22
   0   5  -8 401.394 90.1350  26
   0   5  -7 250.167 66.3803  22
   0   5  -7 288.570 81.2935  26
   0  -5   6 28762.4 657.406   2
   0  -5   5 7781.99 314.348   2
   0  -5   4 1105.94 114.474   2
   0  -5   3 865.170 93.7100   2
   0  -5   2 3225.36 189.338   2
   0  -5   1 2653.83 169.099   2
   0   5  -1 2563.50 158.380   8
   0   5   0 2852.49 170.468   3
   0   5   0 2895.47 170.796   8
   0   5   1 4770.36 215.572   3
   0   5   1 4633.05 219.920   8
   0   5   2 5151.17 230.855   3
   0   5   3 5130.91 240.206   3
   0   5   3 5193.78 250.885   6
   0   5   4 30426.7 652.188   6
   0   5   4 28657.0 607.649   3
   0   5   5 24626.9 612.960   6
   0   5   5 22106.9 550.701   3
   0   5   6 890.390 112.979   6
   0   5   6 891.011 109.138   3
   0   5   7 5071.74 276.225   6
   0   5   7 5090.82 268.351   3
   0   5   8 853.802 113.894   3
   0   5   9 33.4095 32.3271   3
   0   5  10 19.0105 25.4408  19
   0   5  10-72.3193 60.0797  25
   0   5  11 329.685 86.9466  19
   0   5  11 318.401 75.4512  11
   0   5  12 3993.77 272.250  11
   0   5  13 2238.57 217.923  24
   0   5  13 2476.76 210.942  11
   0   5  14 266.620 72.9017  11
   0   5  14 209.777 67.3121  24
   0   5  15 2703.48 208.369  24
   0   5  15 2324.27 183.399  11
   0   5  16 179.670 46.0402  11
   0   6 -12 495.646 73.9933  26
   0   6 -11 208.006 55.9532  26
   0   6 -10 536.738 87.6555  22
   0   6 -10 522.933 98.5519  26
   0   6  -9-58.6298 46.5714  26
   0   6  -9 3.54410 29.4944  22
   0   6  -8-25.9417 35.2102  26
   0   6  -8-0.19275 36.6326  22
   0   6  -7 231.289 75.9812  22
   0   6  -7 270.461 83.2635  26
   0   6  -6 2396.53 210.178  22
   0   6  -6 2575.43 235.652  26
   0   6  -5 53302.6 1119.92  26
   0   6  -5 51736.2 1031.63  22
   0   6  -4 470.854 91.9787  22
   0   6  -4 496.042 103.405  26
   0  -6   3 974.117 108.763   2
   0  -6   2 340.885 64.5897   2
   0  -6   1 321.491 68.2951   2
   0  -6   0 79.1231 36.6313   2
   0   6   1 266.702 56.2580   3
   0   6   2 7532.67 302.988   3
   0   6   3 230.102 56.3793   3
   0   6   4 6017.20 300.036   6
   0   6   4 5499.62 277.079   3
   0   6   5 4539.43 254.369   3
   0   6   5 4849.55 274.000   6
   0   6   6 4773.82 266.094   3
   0   6   6 4638.79 273.864   6
   0   6   7 8168.64 414.457  19
   0   6   7 8231.46 360.129  10
   0   6   7 8567.14 406.293  25
   0   6   8 145.396 56.2913  25
   0   6   8 85.7880 38.9193  19
   0   6   8 151.896 57.4068  10
   0   6   9 70.7968 49.8037  25
   0   6   9 130.453 58.5653  19
   0   6  10 2790.36 250.874  25
   0   6  10 2400.81 231.653  19
   0   6  11 56.4735 50.6228  19
   0   6  12 232.619 67.6052  19
   0   6  13 2604.20 223.428  24
   0   6  14 2298.17 198.229  24
   0   6  15 3276.34 205.185  24
   0   7 -10 250.301 57.5800  26
   0   7 -10 93.3303 28.5481  10
   0   7  -9 60.7370 41.8882  26
   0   7  -8 24.7349 34.6138  26
   0   7  -7-16.9583 42.5951  26
   0   7  -6 359.339 94.6076  26
   0   7  -5 17780.7 629.442  26
   0   7  -4 6702.62 384.987  26
   0   7  -3 771.614 133.496  26
   0   7  -2 3657.64 245.570  10
   0   7  -2 3916.70 292.423  26
   0   7  -1 351.775 77.5606  10
   0   7   0 3531.08 238.762  10
   0   7   1 1932.13 176.508  10
   0   7   2-15.2864 40.1763  10
   0   7   3 259.633 75.5928  19
   0   7   3 281.236 74.2107  10
   0   7   4 3505.58 267.752  19
   0   7   4 3068.20 226.232  10
   0   7   5 17173.9 619.285  19
   0   7   5 16391.0 533.932  10
   0   7   6 16715.7 597.967  25
   0   7   6 16020.9 607.443  19
   0   7   6 16144.4 533.667  10
   0   7   7 4542.53 282.847  10
   0   7   7 4723.63 331.400  19
   0   7   7 5049.94 326.492  25
   0   7   8 234.498 83.0417  25
   0   7   8-17.9009 45.9375  19
   0   7   9 1167.16 160.759  25
   0   7   9 1319.70 178.343  19
   0   7  10 1449.33 182.448  19
   0   7  10 1430.73 174.540  25
   0   7  11 606.905 113.961  19
   0   7  12-4.13692 43.9001  19
   0   7  13 8.80772 32.5787  19
   0   7  13-32.7061 64.1157  24
   0   7  14 322.993 72.0001  24
   0   8  -8-6.56417 19.4596  10
   0   8  -7 1496.08 116.070  10
   0   8  -6 4992.49 236.477  10
   0   8  -5 67.2669 41.3277  10
   0   8  -4 4.91559 30.4177  10
   0   8  -3 1989.49 171.443  10
   0   8  -2 2719.76 204.301  10
   0   8  -1 30.6944 32.4719  10
   0   8   0-6.45016 39.2448  10
   0  -8  -1 114.517 53.0919  23
   0   8   1 138.270 59.1048  10
   0   8   2 1006.92 129.870  10
   0   8   3 4648.01 279.346  10
   0   8   4 3481.18 266.955  19
   0   8   4 3258.87 231.970  10
   0   8   5 2688.08 241.766  19
   0   8   5 2807.26 215.359  10
   0   8   6 3591.46 245.375  10
   0   8   6 3883.40 282.453  25
   0   8   6 3677.02 283.854  19
   0   8   7 1474.93 176.391  25
   0   8   7 1317.61 150.649  10
   0   8   7 1258.55 174.762  19
   0   8   8 15602.5 589.500  19
   0   8   8 15899.8 566.389  25
   0   8   9 560.636 114.900  19
   0   8   9 529.727 105.625  25
   0   8  10 733.239 121.874  19
   0   8  11 123.633 52.5697  19
   0   8  12 145.969 51.4132  19
   0   8  12 101.489 45.3206  24
   0   8  13 80.5793 38.4936  24
   0  -9   5 3389.31 179.736  23
   0   9  -5 3844.03 156.919  10
   0  -9   4 1036.02 110.712  23
   0   9  -4 979.717 91.1125  10
   0   9  -3 5395.89 228.889  10
   0  -9   3 5160.95 255.568  23
   0   9  -2 489.506 73.9483  10
   0  -9   2 412.280 78.7954  23
   0  -9   1 282.908 68.9202  23
   0   9  -1 350.375 63.6105  10
   0   9   0 38.1349 38.2514  10
   0  -9   0 147.358 50.5627  23
   0   9   1 8335.82 333.913  10
   0   9   2 1954.94 162.472  10
   0   9   3-13.9170 46.3860  10
   0   9   4 2562.38 205.821  25
   0   9   4 2887.67 197.333  10
   0   9   5 421.340 85.2660  19
   0   9   5 481.100 90.6035  25
   0   9   5 543.005 89.6903  10
   0   9   6-0.74273 44.6316  19
   0   9   6 66.8549 36.7493  25
   0   9   7 298.389 76.0814  25
   0   9   7 336.591 72.8519  19
   0   9   8 1057.06 129.317  19
   0   9   8 1136.07 131.727  25
   0   9   9 2412.47 184.770  19
   0   9  10 339.519 68.4521  19
   0  10   2 384.135 52.1298  10
   0  10   3 544.695 65.4309  10
  -1   9   9 552.386 79.3533  19
  -1   9   8 369.928 67.7826  19
  -1   9   8 512.578 80.6133  25
  -1   9   7 1173.01 127.579  25
  -1   9   7 1174.47 127.525  19
  -1   9   6 952.112 114.265  19
  -1   9   6 1006.39 123.949  25
  -1   9   5 1056.60 119.035  19
  -1   9   5 1208.21 137.314  25
  -1   9   4 119.899 41.9600  10
  -1   9   4 60.8799 39.6977  25
  -1   9   3 741.215 108.140  25
  -1   9   3 648.127 82.8859  10
  -1   9   2 386.937 66.3523  10
  -1   9   1 110.149 38.3751  10
   1  -9  -1 147.953 55.2794  23
   1  -9   0 25.6020 35.9231  23
  -1   9   0 9.02288 22.3158  10
  -1   9  -1 1391.31 107.551  10
   1  -9   1 1175.65 120.856  23
   1  -9   2 496.197 78.5714  23
   1  -9   3 51.8410 30.0064  23
   1  -9   4 135.992 37.1702  23
  -1   8  12 2614.21 162.363  19
  -1   8  12 1897.42 136.919  24
  -1   8  11 69.2694 40.2461  19
  -1   8  10 642.969 103.235  19
  -1   8   9-5.39545 50.1010  19
  -1   8   9 0.67119 42.3578  25
  -1   8   8 1045.37 146.025  19
  -1   8   8 1036.41 145.976  25
  -1   8   7 9477.36 433.401  25
  -1   8   7 9164.86 438.531  19
  -1   8   6 311.849 85.6811  19
  -1   8   6 377.378 95.7396  25
  -1   8   6 390.770 82.9785  10
  -1   8   5 16.4306 39.3959  19
  -1   8   5-0.91294 40.1403  10
  -1   8   5 23.4542 45.1086  25
  -1   8   4 15.7771 37.7341  19
  -1   8   4 37.1028 33.7541  10
  -1   8   3 58.8028 34.6044  10
  -1   8   2 153.127 54.1289  10
   1  -8  -2 17.5038 39.0507  23
  -1   8   1 144.843 49.5513  10
   1  -8  -1 265.509 75.2686  23
   1  -8   0 3644.35 260.192  23
  -1   8   0 3930.27 234.870  10
   1  -8   1 1609.35 173.795  23
  -1   8  -1 1864.61 157.827  10
   1  -8   2-35.5695 53.6555  23
  -1   8  -2-16.0508 26.6325  10
  -1   8  -3 369.941 67.6109  10
   1  -8   3 271.645 75.3593  23
  -1   8  -4-13.9853 31.8505  10
   1  -8   4-45.2869 52.3140  23
   1  -8   5 1211.91 139.320  23
  -1   8  -5 1192.18 106.632  10
   1  -8   6 86.4750 39.2615  23
   1  -8   7 79.5642 39.5403  23
  -1   7  13 125.750 46.4043  19
  -1   7  13-25.2770 44.1291  24
  -1   7  12 480.300 93.7339  24
  -1   7  12 597.400 99.3461  19
  -1   7  11 145.623 58.8648  19
  -1   7  10 87.7071 51.4403  19
  -1   7  10 62.4642 60.9513  25
  -1   7   9 1122.26 159.513  19
  -1   7   9 1354.88 173.205  25
  -1   7   8 2284.42 230.611  25
  -1   7   8 2425.54 236.823  19
  -1   7   7 23324.0 727.281  25
  -1   7   7 23663.8 749.796  19
  -1   7   6 5291.99 349.178  19
  -1   7   6 5390.82 296.393  10
  -1   7   6 5682.37 352.254  25
  -1   7   5-9.92496 37.9693  10
  -1   7   5 79.1836 63.5455  19
  -1   7   4 209.865 68.3025  19
  -1   7   4 85.7307 49.7921  10
  -1   7   3 9.88406 30.1911  19
   1  -7  -3 68.2610 49.7417  23
  -1   7   3-3.97340 53.3403  10
  -1   7   2 355.182 77.2568  10
   1  -7  -2 234.202 72.2564  23
  -1   7   1 155.275 59.3294  10
   1  -7  -1 91.0674 56.0782  23
  -1   7   0 722.340 104.678  10
  -1   7  -1 2207.05 182.336  10
  -1   7  -2 3946.64 242.818  10
  -1   7  -3 2300.82 183.775  10
  -1   7  -3 2247.32 219.782  26
  -1   7  -4 4359.64 306.841  26
  -1   7  -4 4568.45 256.716  10
  -1   7  -5 3239.41 209.870  10
  -1   7  -5 3187.50 258.099  26
  -1   7  -6-48.5021 42.5928  10
  -1   7  -6 32.9780 40.7471  26
  -1   7  -7 8.17352 24.4283  10
  -1   7  -7 21.4331 38.2033  26
  -1   7  -8 512.581 96.0744  26
  -1   7  -9 309.050 70.1943  26
  -1   7 -10 8.39189 23.6756  26
  -1   6  15 87.6545 33.8535  24
  -1   6  14 1684.14 151.804  24
  -1   6  13 29.1387 35.4478  24
  -1   6  12 983.302 135.401  19
  -1   6  11 121.906 52.8817  19
  -1   6  10 371.697 88.4095  25
  -1   6  10 409.813 97.3331  19
  -1   6   9 102.606 53.6063  19
  -1   6   9 185.537 81.5203  25
  -1   6   8 755.624 130.974  25
  -1   6   8 835.183 138.272  19
  -1   6   7 16785.0 592.063  25
  -1   6   7 16765.8 530.251  10
  -1   6   7 16979.5 615.998  19
  -1   6   6 43977.5 873.415  10
  -1   6   5 2900.85 198.087   3
  -1   6   4 2293.68 166.762   3
  -1   6   3 521.159 79.4120   3
  -1   6   2 597.935 82.1199   3
  -1   6   1 1826.37 162.669   8
  -1   6   0 233.717 57.2638   8
   1  -6   0 248.584 60.6912   2
   1  -6   1-19.8341 31.3600   2
  -1   6  -1 51.4058 31.2747   8
  -1   6  -2 548.263 106.697  26
  -1   6  -2 406.268 69.0920   8
  -1   6  -3 1860.65 191.979  26
  -1   6  -4 3198.67 258.264  26
  -1   6  -5 111.688 63.6069  26
  -1   6  -6 1365.13 172.620  26
  -1   6  -7 13446.8 533.762  26
  -1   6  -8 588.315 112.221  26
  -1   6  -9 719.141 123.193  26
  -1   6 -10 1323.67 147.198  26
  -1   6 -11 37.3528 32.8229  26
  -1   6 -12 404.804 65.6921  26
  -1   5  16 203.055 47.2792  11
  -1   5  15 1569.97 140.789  11
  -1   5  15 1668.00 144.172  24
  -1   5  14 439.206 93.5296  24
  -1   5  14 354.660 74.9813  11
  -1   5  13 4863.95 306.880  24
  -1   5  13 4876.55 294.058  11
  -1   5  12 177.122 59.0932  11
  -1   5  11 5085.84 306.252  11
  -1   5  11 5108.50 318.121  19
  -1   5  10 633.557 101.390  11
  -1   5  10 659.436 117.482  19
  -1   5  10 658.161 120.524  25
  -1   5   9-9.65021 47.8659  25
  -1   5   9-93.2248 49.9492  19
  -1   5   8 11416.4 434.707   6
  -1   5   8 11928.7 423.337   3
  -1   5   7 231.376 57.3613   3
  -1   5   7 265.257 66.8112   6
  -1   5   6 46798.4 852.223   3
  -1   5   6 45857.6 896.759   6
  -1   5   5 30021.4 644.050   3
  -1   5   5 30498.0 711.236   6
  -1   5   4 14461.0 448.324   6
  -1   5   4 15948.7 435.014   3
  -1   5   3 19130.0 509.817   6
  -1   5   3 20630.8 490.516   3
  -1   5   2 7229.92 296.066   8
  -1   5   2 7715.28 279.180   3
  -1   5   1 5628.44 258.653   8
  -1   5   1 5943.77 237.947   3
  -1   5   0 210.934 52.5255   8
   1  -5   1 1842.39 140.178   2
  -1   5  -1 1680.90 135.262   8
   1  -5   2 2001.28 142.026   2
  -1   5  -2 1885.71 144.536   8
  -1   5  -3 736.638 91.7088   8
   1  -5   3 586.169 76.4082   2
   1  -5   4 31732.7 638.167   2
   1  -5   5 27087.2 605.613   2
  -1   5  -6 15951.0 566.369  26
  -1   5  -6 16171.1 518.786  22
  -1   5  -7 16257.6 528.890  22
  -1   5  -7 16212.4 582.982  26
  -1   5  -8 2202.92 214.520  26
  -1   5  -8 2350.01 198.924  22
  -1   5  -9 649.472 102.491  22
  -1   5  -9 782.790 126.731  26
  -1   5 -10 1071.65 147.346  26
  -1   5 -10 993.085 121.081  22
  -1   5 -11 1177.76 145.365  26
  -1   5 -12 288.371 68.9957  26
  -1   5 -13-0.63747 26.9100  26
  -1   4  17 1663.83 118.496  11
  -1   4  16 4.83254 33.8141  11
  -1   4  15-19.7465 44.5616  24
  -1   4  15-17.6822 32.6592  11
  -1   4  14 111.671 62.4788  24
  -1   4  14 100.282 54.2546  11
  -1   4  13 5166.69 325.846  24
  -1   4  13 5291.91 322.567  11
  -1   4  12 159.306 58.5616  24
  -1   4  12 64.8024 43.6650  11
  -1   4  11 750.693 120.474  11
  -1   4  10 5921.85 323.226  11
  -1   4  10 5241.31 331.075  25
  -1   4   9 92.7083 34.9368   3
  -1   4   8 112.791 45.1473   3
  -1   4   7 97.2043 46.5815   3
  -1   4   6-14.5869 30.3124   3
  -1   4   5-3.13334 25.6226   3
  -1   4   4 14305.2 379.037   3
  -1   4   4 14071.1 397.878   6
  -1   4   3 342791. 3143.37   3
  -1   4   3 349213. 3262.80   6
  -1   4   3 351075. 3190.06   8
  -1   4   2 2499.05 151.633   8
  -1   4   2 2326.78 130.358   4
  -1   4   2 2332.94 136.058   3
  -1   4   2 2213.13 145.980   6
  -1   4   1 113803. 1326.26   6
  -1   4   1 115999. 1257.62   3
  -1   4   1 109943. 1277.58   8
  -1   4   1 109271. 1273.74   4
  -1   4   0 39311.8 607.331   3
  -1   4   0 39260.6 650.282   8
  -1   4  -1 18595.6 435.677   8
   1  -4   2 5319.98 213.133   2
  -1   4  -2 5747.47 233.950   8
  -1   4  -3 13977.1 376.519   8
   1  -4   3 12515.6 332.063   2
   1  -4   4 22141.7 472.830   2
  -1   4  -4 21798.4 483.002   8
   1  -4   5 10951.5 344.549   2
  -1   4  -5 9981.23 319.050   8
   1  -4   6 33042.1 664.864   2
   1  -4   7 12780.4 416.541   2
  -1   4  -8 27810.1 751.617  26
  -1   4  -8 26805.3 661.635  22
  -1   4  -9 2690.51 233.130  26
  -1   4  -9 3032.61 215.672  22
  -1   4 -10 23.0739 39.1018  26
  -1   4 -11 8343.04 410.303  26
  -1   4 -12 15.0230 33.9230  26
  -1   4 -13 373.932 82.6813  26
  -1   4 -14 637.004 93.2173  26
  -1   4 -15 42.0221 25.9598  26
  -1   3  17 3214.29 181.663  11
  -1   3  16 303.883 67.7543  11
  -1   3  15 5877.97 322.549  11
  -1   3  14 3527.17 254.225  24
  -1   3  14 3664.27 267.737  11
  -1   3  13 8487.77 412.915  24
  -1   3  13 8544.57 416.802  11
  -1   3  12 4888.01 311.852  24
  -1   3  12 5056.92 315.322  11
  -1   3  11-9.95277 44.3992  24
  -1   3  11 27.2841 33.3141  11
  -1   3  10 35512.3 755.398   3
  -1   3  10 37517.3 759.944   5
  -1   3   9 950.990 112.198   5
  -1   3   9 926.799 109.694   3
  -1   3   8 12409.2 385.435   3
  -1   3   8 13023.0 401.701   5
  -1   3   7 55369.3 867.009   3
  -1   3   7 59730.3 908.065   5
  -1   3   6 1063.75 97.8574   3
  -1   3   6 1145.34 107.090   5
  -1   3   5 1730.51 117.842   3
  -1   3   5 1470.07 114.562   5
  -1   3   4 33026.7 542.629   3
  -1   3   4 32496.4 556.585   5
  -1   3   3 189845. 1811.23   3
  -1   3   3 193741. 1837.29   8
  -1   3   3 191477. 1840.82   5
  -1   3   3 187262. 1726.36   4
  -1   3   2 234473. 2120.33   3
  -1   3   2 231760. 2069.54   4
  -1   3   2 228910. 2174.50   6
  -1   3   2 233320. 2136.83   8
  -1   3   1 71006.0 848.366   8
  -1   3   1 71386.2 820.529   3
  -1   3   1 68602.8 836.971   4
  -1   3   1 70780.5 868.291   6
  -1   3   0 9888.14 262.039   8
  -1   3   0 10256.8 265.228   4
  -1   3   0 9462.05 231.954   3
  -1   3  -1 1555.98 99.3295   8
  -1   3  -1 1663.07 111.754   4
  -1   3  -1 1652.35 96.0674   3
  -1   3  -2 4775.49 180.299   8
   1  -3   2 4748.01 172.214   2
   1  -3   3 9574.56 250.643   2
  -1   3  -3 10995.5 288.839   8
   1  -3   4 1017.10 83.1256   9
  -1   3  -4 1079.94 91.6116   8
   1  -3   4 1058.50 90.9290   2
   1  -3   5 280660. 2624.93   2
  -1   3  -5 282953. 2608.81   8
   1  -3   5 279176. 2601.23   9
   1  -3   6 14966.4 402.205   2
  -1   3  -6 15393.5 385.162   8
   1  -3   6 15007.6 392.242   9
   1  -3   7 3076.75 182.526   9
   1  -3   7 3079.36 188.496   2
   1  -3   8 3690.53 213.998   9
   1  -3   9 1788.53 157.919   9
   1  -3  10 3275.44 220.683   9
  -1   3 -10 3324.32 257.789  26
  -1   3 -11 145.199 55.8937  26
  -1   3 -12 11094.5 473.957  26
  -1   3 -13 3.16062 37.1690  26
  -1   3 -14 2.71748 43.3923  26
  -1   3 -15 291.012 61.4375  26
  -1   3 -16 88.1652 31.1335  26
   1  -2 -17 863.061 94.4217  26
  -1   2  17 963.354 102.510  11
  -1   2  16 5668.44 288.580  11
  -1   2  15 335.934 77.2214  11
  -1   2  14 5407.80 322.784  11
  -1   2  13 15284.2 555.158  11
  -1   2  12 10630.2 449.916  24
  -1   2  12 10441.1 444.984  11
  -1   2  11 3449.37 217.227   5
  -1   2  11 3428.56 224.974   3
  -1   2  10 125.108 45.8010   5
  -1   2  10 55.7774 35.3584   3
  -1   2  10 73.0507 42.3697   9
  -1   2   9 36510.1 711.886   3
  -1   2   9 38621.5 707.202   9
  -1   2   8 5367.07 229.210   9
  -1   2   8 5579.85 255.742   5
  -1   2   8 5843.14 245.794   3
  -1   2   7 5840.66 250.429   5
  -1   2   7 5675.45 214.218   9
  -1   2   7 5121.74 214.582   3
  -1   2   6 3964.59 175.056   3
  -1   2   6 4035.61 163.675   9
  -1   2   6 4412.50 204.235   5
  -1   2   5 107688. 1162.32   3
  -1   2   5 109962. 1091.31   9
  -1   2   5 108652. 1232.19   5
  -1   2   4 30932.5 514.901   5
  -1   2   4 30292.5 463.595   3
  -1   2   4 29575.4 415.110   4
  -1   2   3 4729.80 149.329   3
  -1   2   3 4352.24 134.557   4
  -1   2   3 4853.32 173.266   5
  -1   2   2 756072. 6348.89   5
  -1   2   2 739235. 6278.45   4
  -1   2   1 1376.52 74.8454   4
  -1   2   1 1629.74 79.4016   3
  -1   2   1 1435.17 79.5287   8
  -1   2   1 1467.93 77.7451   5
  -1   2   1 1519.14 83.0575   6
  -1   2   0 807087. 4365.16   8
  -1   2   0 703770. 4339.92   4
  -1   2  -1 86651.7 865.597   3
  -1   2  -1 89872.7 938.367   4
  -1   2  -1 88927.9 913.789   8
  -1   2  -2 72737.8 848.654   4
   1  -2   2 69769.4 756.214   2
  -1   2  -2 73299.6 799.488   8
   1  -2   2 70296.2 755.269   9
   1  -2   3 28052.7 403.326   2
   1  -2   3 31427.3 443.041   9
   1  -2   4 10951.6 265.367   9
   1  -2   4 10685.3 256.499   2
   1  -2   5 8194.06 250.051   9
   1  -2   5 8326.24 249.102   2
   1  -2   6 6929.12 249.479   9
   1  -2   6 7463.31 258.575   2
   1  -2   7 73944.3 1027.76   9
   1  -2   7 76308.5 1033.32   2
   1  -2   8 6651.53 280.512   9
   1  -2   9 6703.38 297.718   9
   1  -2  10 288.325 67.9014   9
  -1   2 -11 129.899 51.3807  26
   1  -2  11 149.347 57.8339   9
  -1   2 -12 3084.24 249.638  26
  -1   2 -13 4011.67 281.185  26
  -1   2 -14 2546.77 218.984  26
  -1   2 -15 1524.01 155.218  26
  -1   2 -16 11.3863 26.4746  26
   1  -1 -17 229.318 51.0498  26
  -1   1  17 278.811 51.8733  11
   1  -1 -16 896.335 116.259  26
  -1   1  16 920.787 114.281  11
  -1   1  15 3522.82 242.278  11
  -1   1  14 6875.17 355.203  11
  -1   1  13 157.811 67.6001  11
  -1   1  13 152.944 58.1621   9
  -1   1  12 78572.1 1247.88   9
  -1   1  12 76570.7 1304.30  11
  -1   1  11 251.112 65.0968   9
  -1   1  11 179.334 53.9849   3
  -1   1  10 1034.85 119.045   5
  -1   1  10 801.427 100.684   9
  -1   1   9 51153.0 874.043   9
  -1   1   9 59584.8 961.336   5
  -1   1   8 11398.3 380.698   5
  -1   1   8 10135.6 325.578   9
  -1   1   7 46812.7 792.788   5
  -1   1   7 43986.7 698.986   9
  -1   1   6 15963.8 416.243   5
  -1   1   6 16061.1 346.974   9
  -1   1   5 56.1704 25.1653   1
  -1   1   5 8.77749 13.3082   9
  -1   1   5 62.6763 41.1358   5
  -1   1   4 20041.2 327.244   9
  -1   1   4 20228.8 408.449   5
  -1   1   4 19420.3 418.078   1
  -1   1   3 1111.16 92.9073   5
  -1   1   2 336412. 2876.59   5
  -1   1   2 375666. 2752.96   3
  -1   1   1 448357. 3834.12   5
  -1   1   1 472870. 3751.97   3
  -1   1   0 287155. 2372.25   3
  -1   1   0 292999. 2425.14   6
  -1   1  -1 95443.5 901.178   4
   1  -1   2 649.360 38.7032   2
  -1   1  -2 786.295 55.4863   4
  -1   1  -3 174.458 30.4638   4
   1  -1   3 173.646 31.0001   9
   1  -1   3 145.792 25.3735   2
   1  -1   4 80423.7 881.737   9
   1  -1   4 81219.8 855.103   2
   1  -1   4 79042.8 734.831   5
   1  -1   5 2156.89 113.757   2
   1  -1   5 2032.70 115.235   9
   1  -1   6 429283. 3716.04   9
   1  -1   7 1616.49 125.019   9
   1  -1   8 10708.5 347.785   9
   1  -1   9 8431.31 327.811   9
   1  -1  10 114.386 47.0297   9
   1  -1  11 5581.40 292.277   9
  -1   1 -12 1830.35 193.065  26
   1  -1  12 1766.10 170.024   9
  -1   1 -13 20991.8 663.737  26
  -1   1 -14 50.5894 49.5931  26
  -1   1 -15 443.809 96.7164  26
  -1   1 -16 87.2914 42.1607  26
  -1   1 -17 287.677 57.6272  26
   1   0 -17 16.2575 19.4693  26
   1   0 -17 19.6473 29.5795  16
   1   0 -16 789.941 106.765  26
   1   0 -15 4357.85 275.478  26
  -1   0  15 4456.29 257.647  11
  -1   0  14 73.3185 33.0096  11
  -1   0  13 3187.32 235.158  11
  -1   0  12 44109.3 916.531  11
  -1   0  12 44693.2 910.985   9
  -1   0  11 36505.4 791.487   9
  -1   0  10 448.128 79.9659   9
  -1   0   9 2427.84 188.284   5
  -1   0   9 2215.19 164.219   9
  -1   0   8 23656.1 523.684   9
  -1   0   8 24111.5 605.165   5
  -1   0   7 8403.26 278.604   9
  -1   0   7 8854.38 341.719   5
  -1   0   6 41373.9 752.228   5
  -1   0   6 43391.0 635.943   9
  -1   0   5 323.882 43.5586   9
  -1   0   5 371.843 70.7405   5
  -1   0   5 239.904 52.2957   1
  -1   0   4 193.892 53.0091   5
  -1   0   4 145.348 37.5294   1
  -1   0   4 184.846 30.9842   9
  -1   0   3 55191.3 705.964   5
  -1   0   2 94195.2 950.584   5
  -1   0   1 14290.5 229.148   5
  -1   0   0 7623.32 127.484   5
  -1   0  -1 25493.1 285.681   4
  -1   0  -2 130508. 1122.63   4
  -1   0  -3 153318. 1343.91   4
   1   0   4 23616.1 262.865   5
   1   0   5 1291.71 86.5116   9
   1   0   5 1110.74 52.5529   5
   1   0   6 1339.36 96.1372   9
   1   0   7 16209.1 387.943   9
   1   0   8 99.4340 45.2612   9
   1   0   9 39357.7 738.457   9
   1   0  10 3556.03 220.068   9
   1   0  11 6382.06 312.336   9
   1   0  12 10799.0 421.967   9
   1   0  12 10920.7 429.630  11
   1   0  13 558.643 98.2846   9
   1   0  13 507.212 97.5388  11
   1   0  14 3283.99 234.394  11
   1   0  15 895.351 118.311  11
  -1   0 -15 999.143 142.226  26
   1   0  16 558.861 87.2500  11
  -1   0 -16 641.530 103.471  26
  -1   0 -17 299.431 64.1172  26
   1   1 -17 830.230 86.5950  16
   1   1 -16 56.1182 41.7802  26
   1   1 -16 84.5151 41.5101  16
   1   1 -15 68.8712 42.3654  26
   1   1 -14 383.543 91.7634  26
   1   1 -13 17536.3 601.969  26
  -1  -1  12-35.2826 54.0964   9
  -1  -1  11 49931.3 958.032   9
  -1  -1  10 656.506 100.735   9
  -1  -1   9 2672.65 183.706   9
  -1  -1   8 7698.65 346.556   5
  -1  -1   8 6731.45 276.214   9
  -1  -1   7 949.331 97.9891   9
  -1  -1   7 1183.38 128.233   5
  -1  -1   6 124230. 1452.80   5
  -1  -1   6 121763. 1359.43   9
  -1  -1   5 13671.0 314.855   2
  -1  -1   5 13859.9 307.114   9
  -1  -1   5 14439.9 348.000   5
  -1  -1   4 38461.6 542.895   5
  -1  -1   4 37580.4 531.604   2
  -1  -1   3 1269.05 79.6920   5
  -1  -1   3 1371.34 76.2585   2
  -1  -1   2 9482.34 181.617   2
  -1  -1   1 114358. 971.541   2
  -1  -1   1 108088. 1131.44   1
   1   1   0 205560. 1667.74   3
   1   1   1 226607. 1835.24   3
   1   1   2 90925.8 822.289   3
   1   1   3 8236.76 166.372   3
   1   1   4 1579.34 62.7891   5
   1   1   5 8529.05 175.915   5
   1   1   5 9019.68 225.794   9
   1   1   6 7502.63 224.909   9
   1   1   6 7034.31 172.318   5
  -1  -1  -6 7161.54 267.560   1
   1   1   7 7563.86 252.087   9
   1   1   8 228.495 52.1107   9
   1   1   9 128.127 44.4106   9
   1   1  10 3382.50 211.063   9
   1   1  11 2914.87 205.864   9
   1   1  11 3441.02 217.524   3
   1   1  12 83656.6 1294.25   9
   1   1  12 81527.4 1328.50  11
   1   1  13 400.194 85.5385   9
   1   1  13 262.284 67.0840  11
   1   1  13 221.028 56.3158   7
   1   1  14 2236.23 201.748  11
   1   1  15 42.2865 28.4088  11
  -1  -1 -16 911.776 127.551  26
   1   1  16 762.180 107.216  11
  -1  -1 -17 18.6233 33.1962  26
   1   1  17 73.8345 31.8386  11
  -1  -1 -18 686.886 77.0856  26
   1   2 -16 100.822 39.7382  26
   1   2 -16 67.0208 32.2660  16
   1   2 -15 1406.38 142.498  16
   1   2 -15 1296.56 138.367  26
   1   2 -14 1934.16 187.548  26
   1   2 -13 4238.55 290.091  26
   1   2 -12 96.9672 42.4026  26
  -1  -2  11 1573.73 153.451   9
   1   2 -11 1661.81 180.568  26
  -1  -2  10 942.879 121.731   9
  -1  -2   9 3874.97 223.919   9
  -1  -2   8 34727.3 680.011   9
  -1  -2   7 251.389 65.4533   5
  -1  -2   7 192.038 49.6224   9
  -1  -2   6 57608.6 855.581   2
  -1  -2   6 59006.5 840.261   9
  -1  -2   5 29109.4 507.617   5
  -1  -2   5 28976.4 513.183   2
  -1  -2   5 28703.1 500.870   9
  -1  -2   4 2182.30 112.497   9
  -1  -2   4 2127.17 114.864   5
  -1  -2   4 2199.87 119.230   2
  -1  -2   3 32230.0 448.677   9
  -1  -2   3 32823.6 465.869   2
  -1  -2   2 32682.4 408.464   9
  -1  -2   2 31691.6 432.592   2
  -1  -2   1 52318.0 598.349   2
   1   2  -1 53228.1 597.554   3
   1   2   0 95960.6 930.256   3
   1   2   1 51067.4 583.714   3
   1   2   1 51216.0 566.656   6
   1   2   2 129321. 1205.58   3
   1   2   3 104621. 1038.63   3
  -1  -2  -4 45376.8 504.913   1
   1   2   4 45827.1 554.558   7
   1   2   4 45836.7 593.142   3
   1   2   5 21072.6 355.012   7
   1   2   5 20710.5 352.139   9
  -1  -2  -5 20446.0 355.044   1
   1   2   5 21075.2 390.881   3
   1   2   6 3656.61 151.241   9
   1   2   6 3877.83 154.213   7
   1   2   6 3831.63 167.421   3
   1   2   7 2073.65 122.626   7
   1   2   7 1933.81 122.441   9
   1   2   7 1725.86 101.235   5
   1   2   7 2042.94 131.051   3
   1   2   8 272.167 55.9208   3
   1   2   8 224.136 46.5936   7
   1   2   9 6844.90 264.704   7
   1   2   9 6760.17 272.099   9
   1   2   9 7139.66 286.918   3
   1   2  10 3485.44 207.693   9
   1   2  10 3949.73 225.820   3
   1   2  10 3716.66 205.955   7
   1   2  11 796.247 109.331   3
   1   2  11 648.224 95.8479   9
   1   2  11 746.703 97.1517   7
   1   2  12 44322.7 877.384   9
   1   2  12 42542.9 958.161  24
   1   2  12 42946.8 928.481  11
   1   2  13 14958.6 561.706  24
   1   2  13 15331.4 548.627  11
   1   2  14 989.080 138.363  11
   1   2  15 32.7225 31.3537  11
   1   2  16 55.4372 40.8665  11
  -1  -2 -17 97.8483 44.3147  26
   1   2  17 21.8177 27.5754  11
  -1  -2 -18 1.66475 24.5666  26
   1   2  18 36.2211 21.7478  11
   1   3 -15 25.7744 26.9039  26
   1   3 -14 571.653 97.9429  26
   1   3 -14 588.309 90.8346  16
   1   3 -13 1448.25 166.663  26
   1   3 -13 1595.59 165.185  16
   1   3 -12 6653.30 353.590  16
   1   3 -12 6645.99 363.314  26
   1   3 -11 4468.34 299.492  26
  -1  -3  11 4290.80 255.225   9
  -1  -3  10 1778.66 160.567   9
   1   3 -10 2087.53 201.199  26
  -1  -3   9 1276.58 132.428   9
  -1  -3   8 4129.36 226.879   9
  -1  -3   7 5368.13 256.308   2
  -1  -3   7 5234.85 235.329   9
  -1  -3   6 5752.25 240.761   5
  -1  -3   6 5005.82 233.806   2
  -1  -3   6 5172.09 220.506   9
  -1  -3   5 82255.3 1022.09   9
  -1  -3   5 79962.5 1058.45   2
  -1  -3   4 6947.95 214.517   9
  -1  -3   4 6415.92 229.424   2
  -1  -3   3 35491.9 539.923   2
  -1  -3   3 38236.3 518.894   9
  -1  -3   2 2421.02 97.1522   9
   1   3  -2 2544.34 159.206   1
  -1  -3   2 2272.60 116.783   2
   1   3  -1 14584.9 309.078   3
   1   3  -1 14467.5 350.248   1
   1   3   0 61347.4 736.894   3
   1   3   0 61440.8 667.116   7
   1   3   1 51777.0 662.025   3
   1   3   1 50901.0 657.201   6
   1   3   1 50346.5 572.183   7
   1   3   2 34147.5 524.038   6
   1   3   2 33248.9 511.627   3
   1   3   3 24194.7 364.690   7
   1   3   3 28259.9 460.911   3
   1   3   4 28912.4 491.854   3
   1   3   4 28674.1 409.965   7
   1   3   5 7573.38 247.148   3
   1   3   5 7678.73 203.402   7
   1   3   6 44336.5 698.958   3
   1   3   6 44039.1 609.531   7
   1   3   7 4916.42 221.453   3
   1   3   8 2502.82 168.976   3
   1   3   9 48.5195 27.8887   3
   1   3  10 66.7080 36.4884   3
   1   3  11 1122.32 130.470   3
   1   3  12 2284.51 214.033  24
   1   3  12 1944.79 189.863  11
   1   3  13 42280.0 953.179  11
   1   3  13 40451.8 969.619  24
   1   3  14 749.317 130.429  24
   1   3  14 1080.10 150.846  11
   1   3  15-8.21786 43.4715  11
   1   3  16-81.1773 59.8858  11
   1   3  17-12.3539 32.8127  11
  -1  -3 -18 1287.48 104.736  26
   1   3  18 1329.45 105.074  11
   1   4 -14 129.146 41.6175  22
   1   4 -14 176.266 49.9906  26
   1   4 -13 275.006 59.5180  22
   1   4 -13 192.708 56.6283  26
   1   4 -12 1510.90 158.263  22
   1   4 -12 1559.53 170.120  26
   1   4 -11 92.6914 56.6353  26
   1   4 -10 3688.68 271.798  26
   1   4  -9 304.958 82.2582  26
  -1  -4   8 3455.25 226.178   2
  -1  -4   7 2300.36 178.534   2
  -1  -4   6 1507.35 135.231   2
  -1  -4   5 20332.3 493.347   2
  -1  -4   4 18589.7 436.799   2
  -1  -4   3 9.97102 23.4426   2
  -1  -4   2 2932.82 157.882   2
  -1  -4   1 360.099 58.4340   2
   1   4   0 63093.8 832.811   3
   1   4   1 33555.2 562.308   3
   1   4   1 32185.8 440.764   7
   1   4   2 45.2408 29.8970   6
   1   4   2 35.3715 26.5538   3
   1   4   3 930.368 92.8752   3
   1   4   3 608.347 74.9896   6
   1   4   4 6259.57 246.559   3
   1   4   4 6737.57 251.279   6
   1   4   5 1036.50 102.385   3
   1   4   6 52257.7 843.984   3
   1   4   7 39445.3 742.907   3
   1   4   8 8972.78 345.514   3
   1   4   9 2413.68 184.995   3
   1   4  10 1375.68 145.210   3
   1   4  11 2765.51 220.540  11
   1   4  12 746.062 124.332  24
   1   4  12 1099.69 148.867  11
   1   4  13 18203.5 640.930  24
   1   4  13 19131.1 622.261  11
   1   4  14 1533.69 187.071  24
   1   4  14 1581.52 176.369  11
   1   4  15 6611.87 357.464  24
   1   4  15 7568.69 363.020  11
   1   4  16 804.021 107.160  11
   1   4  17 56.6456 35.8430  11
   1   5 -13 188.582 49.5835  26
   1   5 -13 210.034 48.2971  22
   1   5 -12 482.624 86.8702  26
   1   5 -12 522.246 84.9479  22
   1   5 -11 19.1135 43.8009  26
   1   5 -11 43.3314 39.7640  22
   1   5 -10 2980.62 240.105  26
   1   5 -10 2674.92 218.700  22
   1   5  -9 4.98496 38.1289  22
   1   5  -9 7.89754 36.4587  26
   1   5  -8 14608.6 550.116  26
   1   5  -8 13201.9 501.297  22
   1   5  -8 13608.8 465.052  20
   1   5  -7 2015.84 196.326  26
   1   5  -7 1958.58 187.129  22
   1   5  -7 1953.25 168.668  20
  -1  -5   6 1770.56 159.061   2
  -1  -5   5 159.217 45.9892   2
  -1  -5   4 4560.26 228.358   2
  -1  -5   3 24.7213 27.7826   2
  -1  -5   2 14077.6 390.448   2
  -1  -5   1 4682.42 225.501   2
   1   5   0 10675.8 338.591   3
   1   5   1 873.712 93.1090   3
   1   5   2 6373.70 259.253   3
   1   5   3 9284.03 328.661   6
   1   5   3 8786.08 317.555   3
   1   5   4 6092.65 268.394   6
   1   5   4 5833.62 260.443   3
   1   5   5 5709.15 271.082   6
   1   5   5 5055.50 252.844   3
   1   5   6 44784.1 843.318   3
   1   5   6 46672.1 858.959   6
   1   5   7 13960.4 456.014   6
   1   5   7 13717.6 449.561   3
   1   5   8-9.59048 38.0444   6
   1   5   8-7.59470 31.3819   3
   1   5   9 13.1230 28.2493   3
   1   5  10 276.294 76.7550  19
   1   5  11 1077.12 145.234  19
   1   5  12 113.631 66.9476  24
   1   5  12 268.900 73.6769  11
   1   5  13 26314.4 774.984  24
   1   5  13 27429.8 729.932  11
   1   5  14 203.970 64.8228  11
   1   5  14 270.914 86.4636  24
   1   5  15 8749.11 361.744  11
   1   5  15 8825.69 396.043  24
   1   5  16 845.714 99.1481  11
   1   6 -12 158.549 42.2978  26
   1   6 -12 112.534 33.9348  22
   1   6 -11 26.0990 24.8187  22
   1   6 -11 22.8028 24.6384  26
   1   6 -10 170.092 57.9114  22
   1   6 -10 227.172 62.1785  26
   1   6  -9-19.0813 43.2056  26
   1   6  -9-30.1425 35.3456  22
   1   6  -8 4387.87 297.317  26
   1   6  -8 3944.50 271.710  22
   1   6  -7 6814.87 360.276  22
   1   6  -7 7298.08 390.453  26
   1   6  -6 62243.4 1171.05  22
   1   6  -6 61171.7 1094.01  20
   1   6  -6 62645.6 1227.73  26
   1   6  -5 566.220 105.230  20
   1   6  -5 543.447 102.028  22
   1   6  -5 440.753 96.0224  26
   1   6  -4 8024.42 351.895  20
   1   6  -4 7852.04 372.666  22
   1   6  -4 8129.52 396.986  26
  -1  -6   3 364.656 66.9012   2
  -1  -6   2 2046.99 156.534   2
  -1  -6   1 1588.25 142.152   2
  -1  -6   0 1498.66 142.324   2
   1   6   1 32018.3 674.764   3
   1   6   2 17258.3 473.124   3
   1   6   3 10723.5 375.639   3
   1   6   4 1229.45 129.385   3
   1   6   5 1241.91 135.776   6
   1   6   5 220.522 57.4466   3
   1   6   6 8776.12 364.808   3
   1   6   6 8241.83 359.656   6
   1   6   7 2111.66 188.988   6
   1   6   7 2136.16 185.854   3
   1   6   8 28643.5 756.303  25
   1   6   8 27599.7 692.770  10
   1   6   8 26966.1 783.030  19
   1   6   9 3015.60 246.225  25
   1   6   9 2657.32 245.495  19
   1   6  10-50.9721 55.9268  25
   1   6  10 67.9262 41.4524  19
   1   6  11 49.8788 37.8900  19
   1   6  12 2899.54 240.200  19
   1   6  12 2779.35 246.492  24
   1   6  13 372.650 90.5875  24
   1   6  14 1571.63 171.183  24
   1   6  15 6238.31 303.065  24
   1   7 -10 495.350 74.2289  26
   1   7  -9 22.1096 30.7945  26
   1   7  -8 95.9388 50.2028  22
   1   7  -8 39.4422 49.2479  26
   1   7  -7 12807.6 498.456  26
   1   7  -7 11978.2 468.076  22
   1   7  -6 61.4040 46.1930  26
   1   7  -6 137.734 70.2071  22
   1   7  -5 5580.80 345.534  26
   1   7  -5 5548.07 326.745  22
   1   7  -4 753.062 119.474  22
   1   7  -4 1121.03 154.076  26
   1   7  -3 3031.90 237.882  22
   1   7  -3 2828.79 245.755  26
   1   7  -2 224.928 60.4306  26
   1   7  -1 2300.55 196.080  10
   1   7   0 263.623 66.3925  10
   1   7   1 88.5636 34.4136  10
   1   7   2 18481.0 556.339  10
   1   7   3 317.089 73.7322  10
   1   7   3 145.877 56.8492  19
   1   7   4 5051.84 286.072  10
   1   7   4 5197.23 326.846  19
   1   7   5 130.524 49.4683  19
   1   7   5 107.651 41.1047  10
   1   7   6 2028.61 196.148  25
   1   7   6 1710.04 173.469  10
   1   7   6 1652.78 194.083  19
   1   7   7 76291.2 1341.24  25
   1   7   7 73907.1 1259.95  10
   1   7   7 74092.4 1422.48  19
   1   7   8 3543.85 296.431  19
   1   7   8 3654.03 276.660  25
   1   7   8 3669.30 255.921  10
   1   7   9 4763.37 316.056  25
   1   7   9 4703.97 335.887  19
   1   7  10-58.4182 65.6768  25
   1   7  10 7.27688 44.3334  19
   1   7  11 469.453 101.834  19
   1   7  12 612.614 110.484  24
   1   7  12 640.078 113.256  19
   1   7  13 17.4893 38.9096  19
   1   7  13-24.7913 52.0175  24
   1   7  14 10374.9 383.557  24
   1   7  15-33.8110 32.3079  24
   1   8  -8 26.7597 28.0756  10
   1   8  -7 814.029 91.3378  10
   1   8  -6 573.763 88.3692  10
   1   8  -5 23127.1 593.831  10
   1   8  -4 164.992 68.8277  10
   1   8  -3 9788.42 400.577  10
   1   8  -2 8.90692 39.8505  10
   1   8  -1 2301.76 198.982  10
   1   8   0 2969.95 225.461  10
   1   8   1 18.7504 36.6889  10
   1   8   2 1131.60 147.140  10
   1   8   3 2075.83 190.245  10
   1   8   4 2253.62 199.574  10
   1   8   4 2503.71 228.409  19
   1   8   5 177.758 65.8583  25
   1   8   5 168.973 57.9350  19
   1   8   5 133.955 54.1680  10
   1   8   6-31.5643 60.9197  25
   1   8   6-57.7273 54.5853  10
   1   8   6-102.362 84.4477  19
   1   8   7 20975.2 607.785  10
   1   8   7 20069.1 639.220  25
   1   8   7 19401.9 684.116  19
   1   8   8-64.6582 78.5153  19
   1   8   8 104.895 64.0879  25
   1   8   9 2316.43 225.552  19
   1   8   9 2212.71 203.190  25
   1   8  10 220.494 78.4075  19
   1   8  11 267.706 75.2719  19
   1   8  12 346.394 75.4646  19
   1   8  12 306.636 74.9580  24
   1   8  13 318.948 62.8240  24
   1   8  13 471.687 72.5147  19
  -1  -9   6 149.259 39.8996  23
   1   9  -6 243.669 40.7125  10
   1   9  -5 4277.94 191.848  10
   1   9  -4 3818.75 198.802  10
   1   9  -3 1848.83 146.829  10
   1   9  -2 3211.82 203.468  10
   1   9  -1 2760.61 194.016  10
  -1  -9   1 2729.68 196.372  23
   1   9   0 59.8350 48.0801  10
   1   9   1 322.160 78.0795  10
   1   9   2-22.2296 55.4052  10
   1   9   3 4520.25 261.988  10
   1   9   3 4316.84 259.984  25
   1   9   4 491.016 86.9415  25
   1   9   4 416.965 82.2694  10
   1   9   5 1022.36 128.565  10
   1   9   5 1065.71 133.497  19
   1   9   5 956.358 120.663  25
   1   9   6 870.863 119.177  10
   1   9   6 724.596 114.749  19
   1   9   6 822.454 115.455  25
   1   9   7 91.7999 52.3245  19
   1   9   7 109.472 52.3265  25
   1   9   8 9942.95 375.586  25
   1   9   8 9785.66 408.412  19
   1   9   9 868.586 118.774  19
   1   9  10 369.062 75.2432  19
   1   9  11 114.608 40.1450  24
   1   9  11 155.263 44.2285  19
   1  10  -1 23.4618 24.5680  10
   1  10   0 399.413 59.4759  10
   1  10   1 1240.85 106.281  10
   1  10   2 618.888 78.4252  10
   1  10   3 67.7197 36.5094  10
   1  10   4 195.191 49.5716  10
  -2   9   7 354.019 64.2083  25
  -2   9   6 3203.41 171.740  19
  -2   9   6 3132.84 186.109  25
  -2   9   5 57.2813 37.5895  25
  -2   9   4 58.8778 42.5345  25
  -2   9   3-8.39474 37.9988  25
   2  -9  -2 81.2820 32.9832  23
  -2   9   2 102.688 42.7965  25
   2  -9  -1 768.940 88.9748  23
   2  -9   0 13.4854 27.7310  23
   2  -9   1 931.997 94.6625  23
   2  -9   2 67.4472 25.9556  23
  -2   8  11 1476.82 120.109  19
  -2   8  10 2395.59 174.973  19
  -2   8   9 3011.41 209.791  25
  -2   8   9 3394.31 224.847  19
  -2   8   8 1924.06 176.127  25
  -2   8   8 2139.85 190.880  19
  -2   8   7 141.890 57.9654  25
  -2   8   7 170.876 68.2143  19
  -2   8   6 1907.04 187.765  25
  -2   8   6 1886.81 183.654  19
  -2   8   5 47.0788 62.9144  25
  -2   8   5 65.9079 51.1115  19
   2  -8  -4 659.778 99.4063  23
  -2   8   4 718.340 112.610  19
   2  -8  -3 114.949 47.2577  23
   2  -8  -2 17.6350 38.4057  23
   2  -8  -1 5596.46 307.857  23
   2  -8   0 2068.14 192.707  23
   2  -8   1 1328.51 147.883  23
   2  -8   2 2737.92 209.467  23
   2  -8   3 1803.83 165.850  23
   2  -8   4 1173.55 126.752  23
   2  -8   5 4407.13 229.995  23
   2  -8   6 1354.43 115.213  23
  -2   7  12 32.0294 28.9307  24
  -2   7  12 1.18669 25.0098  19
  -2   7  11 493.523 91.4457  19
  -2   7  10 15.2624 38.5495  19
  -2   7   9-19.3110 52.5823  25
  -2   7   9 35.3755 45.9470  19
  -2   7   8 995.481 147.201  25
  -2   7   8 1094.74 156.124  19
  -2   7   7 84.0467 56.2725  19
  -2   7   7 61.6795 64.4558  25
  -2   7   6 155.219 61.2589  25
  -2   7   6 270.556 81.5087  19
  -2   7   5 3578.17 279.873  19
   2  -7  -4 1294.94 157.439  23
  -2   7   4 1362.28 169.650  19
   2  -7  -3 268.303 81.5692  23
  -2   7   3 313.366 85.0465  19
   2  -7  -2-4.98862 46.8503  23
   2  -7  -1-35.3904 54.3074  23
   2  -7   0 1135.52 154.255  23
   2  -7   1 93.0276 54.5155  23
   2  -7   2 1489.97 175.087  23
   2  -7   3 968.227 142.762  23
   2  -7   4 2213.09 206.289  23
   2  -7   5-25.4344 61.4943  23
  -2   7  -6 110.265 52.1556  26
   2  -7   6 116.889 57.1327  23
  -2   7  -7 245.517 66.3599  26
   2  -7   7 259.315 69.0266  23
   2  -7   8 1367.64 125.704  23
   2  -7   9 2384.85 133.067  23
  -2   6  13 481.907 77.7562  24
  -2   6  12 2980.04 213.196  24
  -2   6  12 2999.60 218.992  19
  -2   6  11 722.112 121.352  19
  -2   6  10 1169.46 156.657  19
  -2   6  10 983.199 147.498  25
  -2   6   9 3990.76 297.347  25
  -2   6   9 4489.24 312.240  19
  -2   6   8 218.463 74.4023  25
  -2   6   7 28486.2 793.790  25
  -2   6   6 3128.99 253.439  25
   2  -6  -5 112935. 1649.68  23
   2  -6  -4 5019.76 303.294  23
   2  -6  -3 54216.2 1075.44  23
   2  -6  -2 990.732 132.990  23
   2  -6  -1 858.497 129.917  23
  -2   6   1 891.192 117.783   8
   2  -6   0 1375.91 163.363  23
  -2   6   0 1373.88 144.593   8
  -2   6  -1 260.264 57.0192   8
  -2   6  -2 13682.2 464.061   8
  -2   6  -2 13805.3 534.552  26
  -2   6  -3 13040.9 439.059   8
  -2   6  -3 14480.3 551.166  26
  -2   6  -4 17484.6 606.466  26
  -2   6  -5 20164.9 653.280  26
  -2   6  -6-39.3920 44.4290  26
  -2   6  -7 1534.72 173.922  26
  -2   6  -8 1975.88 188.804  26
  -2   6  -9 4690.68 273.052  26
  -2   6 -10 260.844 63.5489  26
  -2   6 -11 14.0917 26.5673  26
  -2   5  15 302.033 55.3910  11
  -2   5  14 92.4437 39.9378  11
  -2   5  13 2593.50 204.325  11
  -2   5  12 1921.26 184.383  11
  -2   5  12 1717.31 174.634  24
  -2   5  11 495.518 96.3768  19
  -2   5  11 509.969 100.085  11
  -2   5  10 4170.29 294.320  19
  -2   5  10 4363.45 279.627  11
  -2   5  10 3786.40 298.068  25
  -2   5   9 3762.03 286.829  25
  -2   5   8 211.582 79.7694  25
  -2   5   7 2676.18 225.041  25
  -2   5   6 1170.24 135.525   6
  -2   5   5 2761.27 201.157   6
  -2   5   4 13988.4 443.949   6
  -2   5   3 25983.8 623.743   8
  -2   5   3 26738.6 618.928   6
  -2   5   2 35309.1 735.558   8
  -2   5   1 826.059 107.461   8
  -2   5   0 86.4973 43.2064   8
  -2   5  -1 293.338 62.9651   8
  -2   5  -2 259.680 62.7641   8
  -2   5  -3 11921.0 413.488   8
  -2   5  -4 1032.38 121.823   8
  -2   5  -5 37456.2 775.341   8
  -2   5  -5 35028.6 849.257  26
  -2   5  -6 19417.0 629.272  26
  -2   5  -7 304.648 86.2604  26
  -2   5  -8 2587.47 226.412  26
  -2   5  -9 230.139 69.2914  26
  -2   5 -10 4107.07 267.330  26
  -2   5 -11 211.905 57.8958  26
  -2   5 -12 326.103 67.2259  26
  -2   5 -13-4.68095 22.0724  26
  -2   4  16 2275.85 149.596  11
  -2   4  15 3365.26 214.077  11
  -2   4  14 195.980 57.7500  11
  -2   4  13 802.050 124.652  11
  -2   4  12 10375.9 453.233  11
  -2   4  11 17001.5 584.090  11
  -2   4  10 1436.12 162.733  11
  -2   4   9 1433.35 173.755  25
  -2   4   9 1697.33 172.231  11
  -2   4   8 3139.57 212.547   5
  -2   4   7 6967.16 310.232   5
  -2   4   6 1470.53 138.066   5
  -2   4   5 19239.1 504.041   6
  -2   4   4 209948. 2219.04   8
  -2   4   4 213939. 2240.85   6
  -2   4   3 12758.8 381.497   6
  -2   4   3 12592.0 380.744   8
  -2   4   2 174118. 1885.77   8
  -2   4   2 175487. 1871.82   6
  -2   4   2 173739. 1833.70   4
  -2   4   1 20097.7 476.146   4
  -2   4   1 19848.9 471.896   8
  -2   4   0 12416.2 375.207   4
  -2   4   0 12304.6 374.905   8
  -2   4  -1 998.183 107.070   8
   2  -4   1 1099.23 92.8235   2
  -2   4  -2 1698.26 138.563   8
   2  -4   2 1539.87 107.799   2
  -2   4  -3 18662.4 480.193   8
  -2   4  -4 15103.4 419.274   8
  -2   4  -5 21380.1 518.110   8
  -2   4  -6 69384.8 1047.83   8
  -2   4  -7 1609.21 168.572  26
  -2   4  -8 3884.97 272.967  26
  -2   4  -9 632.780 110.323  26
  -2   4 -10 3207.74 250.731  26
  -2   4 -11 74.7644 53.1959  26
  -2   4 -12 119.998 54.0688  26
  -2   4 -13 897.977 111.792  26
   2  -4  13 949.376 104.339  14
   2  -4  14-13.9952 25.1960  14
  -2   4 -14-6.56861 28.8776  26
  -2   3  16 2233.40 163.993  11
  -2   3  15-17.1662 33.4974  11
  -2   3  14 225.660 66.2156  11
  -2   3  13 11.0029 46.0953  11
  -2   3  12 5756.45 341.326  11
  -2   3  11 194.143 60.8071  11
  -2   3  10-58.4953 34.7196   3
  -2   3  10 27.9366 44.4763  11
  -2   3   9 25989.7 604.964   3
  -2   3   9 26733.9 648.985   5
  -2   3   8 6935.62 312.072   5
  -2   3   8 6400.10 274.481   3
  -2   3   7 16991.6 436.271   3
  -2   3   7 16712.7 476.314   5
  -2   3   6 9500.37 340.693   5
  -2   3   6 9963.87 305.689   3
  -2   3   5 3503.97 168.234   3
  -2   3   5 3409.64 190.521   5
  -2   3   4 32561.1 595.132   5
  -2   3   4 33451.3 545.215   3
  -2   3   4 32605.2 525.518   4
  -2   3   3 18204.5 408.265   5
  -2   3   3 18707.6 413.024   6
  -2   3   3 17561.0 404.025   8
  -2   3   3 15890.2 374.287   4
  -2   3   3 20197.1 385.933   3
  -2   3   2 62220.8 857.380   8
  -2   3   2 67000.9 860.940   5
  -2   3   2 72047.2 815.143   3
  -2   3   2 61758.6 856.558   4
  -2   3   2 73823.7 930.634   6
  -2   3   1 167109. 1760.40   8
  -2   3   1 169672. 1730.00   4
  -2   3   1 173954. 1720.28   6
  -2   3   1 175800. 1632.40   3
  -2   3   0 2702.52 151.141   8
  -2   3   0 2823.33 119.042   3
  -2   3  -1 19889.5 436.312   4
  -2   3  -1 17449.5 392.045   8
  -2   3  -2 13072.4 347.801   8
   2  -3   2 12022.4 281.221   2
   2  -3   3 202.472 33.7551   2
  -2   3  -3 182.665 43.6810   8
   2  -3   4 4453.80 180.443   2
  -2   3  -4 4541.06 210.750   8
  -2   3  -5 159.315 45.8102   8
  -2   3  -6 25646.0 562.239   8
  -2   3  -7 15362.6 434.380   8
  -2   3  -8 19.6271 22.4095   8
  -2   3  -9 684.396 112.809  26
  -2   3 -10-4.51482 58.1243  26
  -2   3 -11 288.046 79.9008  26
  -2   3 -12 1418.28 165.858  26
  -2   3 -13 446.916 90.8384  26
  -2   3 -14 476.193 84.3912  26
  -2   3 -15-0.53291 21.7711  26
  -2   2  17 16.9439 19.6205  11
   2  -2 -17 164.709 39.2623  16
  -2   2  16 1428.47 133.993  11
  -2   2  15 4701.09 275.506  11
  -2   2  14 713.468 120.710  11
  -2   2  13 5509.10 328.179  11
  -2   2  12 35.8435 31.5532  11
  -2   2  11 1561.11 167.597  11
  -2   2  10 11826.5 435.430   5
  -2   2  10 10528.3 384.771   3
  -2   2   9 5.40288 21.4278   3
  -2   2   9 73.9635 47.5381   5
  -2   2   9 37.6173 27.1075   9
  -2   2   8 101.266 41.7924   9
  -2   2   8 136.709 55.9641   5
  -2   2   8 50.6215 28.8281   3
  -2   2   7 243.927 51.6984   9
  -2   2   7 264.385 66.2470   5
  -2   2   7 290.406 52.4850   3
  -2   2   6 144475. 1501.80   9
  -2   2   6 141735. 1662.31   5
  -2   2   5 32953.5 529.497   3
  -2   2   5 33161.1 633.577   5
  -2   2   4 939.414 77.0737   8
  -2   2   4 993.693 74.9576   3
  -2   2   4 958.873 92.6687   5
  -2   2   4 942.408 82.4433   4
  -2   2   3 313.860 52.2811   4
  -2   2   3 424.847 59.8317   5
  -2   2   3 474.490 48.4053   3
  -2   2   2 43893.7 611.930   8
  -2   2   2 45448.3 548.242   3
  -2   2   2 45568.1 618.315   4
  -2   2   1 149861. 1484.33   8
  -2   2   1 155434. 1465.11   5
  -2   2   1 154466. 1371.28   3
  -2   2   1 150646. 1466.82   4
  -2   2   1 154066. 1464.77   6
  -2   2   0 126365. 1300.34   8
  -2   2   0 129536. 1224.75   5
  -2   2   0 129570. 1308.83   4
  -2   2   0 127645. 1252.60   6
  -2   2   0 130025. 1155.51   3
  -2   2  -1 159820. 1557.28   8
  -2   2  -1 158689. 1583.96   4
  -2   2  -2 19565.7 428.322   4
   2  -2   2 19849.9 310.763   2
  -2   2  -3 267.752 48.8439   4
   2  -2   3 276.909 36.4030   2
   2  -2   4 1055.69 75.4666   2
   2  -2   5 14377.5 327.886   2
   2  -2   6 15447.1 407.938   9
   2  -2   6 15789.8 372.288   2
   2  -2   7 13708.8 405.743   9
   2  -2   8 6044.98 281.090   9
   2  -2   9 5047.35 270.009   9
   2  -2  10 4934.69 277.791   9
  -2   2 -10 4898.50 297.420  26
  -2   2 -11 1222.58 153.775  26
  -2   2 -12 4143.25 284.851  26
  -2   2 -13 694.417 112.146  26
  -2   2 -14 30.5673 44.6770  26
  -2   2 -15 705.246 100.034  26
  -2   2 -16 9.78315 25.2338  26
   2  -1 -17 1.29607 21.1322  16
  -2   1  16 1777.95 143.593  11
  -2   1  15 992.966 123.289  11
  -2   1  14 1772.83 178.238  11
  -2   1  13 7740.87 381.515  11
  -2   1  12 656.946 113.185  11
  -2   1  12 729.919 109.935   9
  -2   1  11 1565.41 164.047  11
  -2   1  11 1513.48 151.814   9
  -2   1  10 403.333 74.7854   3
  -2   1  10 374.321 72.7353   5
  -2   1   9 3706.19 244.153   5
  -2   1   9 2926.24 195.157   9
  -2   1   8 15769.5 435.863   9
  -2   1   8 17216.4 521.416   5
  -2   1   7 416.938 67.2511   9
  -2   1   7 465.185 93.5441   5
  -2   1   6 33584.9 583.592   9
  -2   1   6 35995.0 725.849   5
  -2   1   5 33454.7 665.509   5
  -2   1   4 2062.61 98.4481   3
  -2   1   4 2246.10 153.352   5
  -2   1   3 41602.4 667.257   5
  -2   1   3 41813.1 488.840   3
  -2   1   2 17290.8 373.518   5
  -2   1   2 16834.3 290.375   8
  -2   1   2 16976.1 249.693   3
  -2   1   1 110222. 1114.24   4
  -2   1   1 114325. 1156.76   5
  -2   1   1 112457. 1067.88   8
  -2   1   1 111214. 961.299   3
  -2   1   0 26955.0 373.319   5
  -2   1   0 25928.3 398.243   4
  -2   1   0 26708.2 336.769   6
  -2   1  -1 5746.80 123.327   5
   2  -1   1 5366.39 104.947   2
  -2   1  -1 5505.73 166.309   4
   2  -1   2 31504.8 421.291   7
   2  -1   2 30748.5 346.460   2
   2  -1   3 6227.83 146.021   2
  -2   1  -3 7210.68 215.735   4
   2  -1   4 3147.17 118.850   2
  -2   1  -4 3719.93 163.313   4
   2  -1   5 17173.9 392.012   9
   2  -1   6 12235.7 344.989   9
   2  -1   7 33380.3 641.229   9
   2  -1   8 228.499 55.4064   9
   2  -1   9 29.9164 32.3111   9
   2  -1  10 286.119 70.3147   9
   2  -1  11 863.975 120.338   9
  -2   1 -11 916.191 129.405  26
   2  -1  12 12026.7 453.832   9
  -2   1 -12 11867.8 480.011  26
  -2   1 -13 659.744 110.908  26
  -2   1 -14 19.2589 36.6836  26
  -2   1 -15 122.810 50.7354  26
  -2   1 -16 243.979 61.0376  26
  -2   1 -17 1203.59 100.684  26
   2   0 -17-2.46858 24.6221  16
   2   0 -16-14.0671 31.5367  16
  -2   0  14 2358.55 192.190  11
   2   0 -14 2325.37 199.810  26
  -2   0  13 5229.51 301.579  11
  -2   0  12 23363.4 656.327  11
  -2   0  12 23374.1 642.021   9
  -2   0  11 3846.39 247.872  11
  -2   0  11 3889.00 246.424   9
  -2   0  10 12460.8 434.292   9
  -2   0  10 14130.1 504.755   5
  -2   0   9 189.275 56.1851   9
  -2   0   9 170.187 69.7518   5
  -2   0   8 11341.8 369.305   9
  -2   0   8 11577.2 457.339   5
  -2   0   7 8848.60 300.825   9
  -2   0   7 9233.28 391.282   5
  -2   0   6 393.071 101.129   5
  -2   0   6 308.979 51.9915   9
  -2   0   5 59222.1 963.664   5
  -2   0   4 4106.87 209.831   5
  -2   0   3 17709.1 408.860   5
  -2   0   2 149285. 1517.66   5
  -2   0   1 70464.4 815.196   5
  -2   0   0 533609. 4312.31   5
  -2   0  -1 39049.0 451.719   5
  -2   0  -1 40348.3 487.495   4
   2   0   2 181165. 1588.15   7
  -2   0  -2 177461. 1589.11   4
  -2   0  -3 285.198 36.3364   4
   2   0   3 252.440 35.2438   7
  -2   0  -4 24728.0 392.136   4
   2   0   5 4688.88 186.713   9
   2   0   6 5469.73 218.327   9
   2   0   7 20321.7 470.025   9
   2   0   8 5339.31 249.483   9
   2   0   9 3340.61 207.877   9
   2   0  10 1680.82 158.496   9
   2   0  11 1276.54 146.107   9
   2   0  12 1137.50 139.470   9
   2   0  12 1308.48 141.906   7
   2   0  12 1191.41 141.279  11
   2   0  13 2544.03 211.094  11
  -2   0 -14 338.103 84.2440  26
   2   0  14 300.263 78.9489  11
   2   0  15 6.95537 33.0721  11
  -2   0 -15 81.0168 50.8361  26
   2   0  16 27.7305 29.8546  11
  -2   0 -16-3.57890 29.0462  26
   2   0  17 417.233 59.4398  13
  -2   0 -17 487.128 75.6643  26
   2   1 -16 35.3110 34.4470  16
   2   1 -15-4.23440 36.6683  16
   2   1 -14 14.8904 29.9629  26
   2   1 -13 3235.29 244.712  26
  -2  -1  12 2401.59 199.537   9
   2   1 -12 2423.19 191.352  15
   2   1 -12 3023.26 240.419  26
  -2  -1  11 1058.91 133.292   9
   2   1 -11 1299.95 139.908  15
  -2  -1  10 12690.3 508.203   5
  -2  -1  10 11251.5 419.125   9
  -2  -1   9 851.490 140.927   5
  -2  -1   9 712.901 104.017   9
  -2  -1   8 3371.26 206.664   9
  -2  -1   8 3266.74 254.555   5
  -2  -1   7 8587.69 303.382   9
  -2  -1   7 9156.64 392.122   5
  -2  -1   6 409.741 64.3930   9
  -2  -1   6 396.783 90.3478   5
  -2  -1   5 3335.64 192.490   5
  -2  -1   5 2975.63 151.634   9
  -2  -1   4 1807.45 127.818   5
   2   1  -3 108.529 24.0549   7
  -2  -1   3 79.2943 32.4783   5
  -2  -1   3 98.3683 31.2704   1
  -2  -1   3 114.380 27.4539   2
  -2  -1   2 29010.6 443.989   5
  -2  -1   2 28858.4 377.392   2
   2   1  -2 29624.8 404.162   7
  -2  -1   1 61484.6 683.185   5
  -2  -1   1 63261.0 606.215   2
   2   1  -1 61676.3 675.267   7
   2   1   0 609679. 5642.66   7
  -2  -1   0 755542. 5509.91   2
   2   1   1 635238. 4930.91   3
   2   1   2 141085. 1187.86   3
  -2  -1  -2 137406. 1225.30   4
  -2  -1  -3 29982.3 363.664   4
   2   1   3 29325.1 365.900   3
   2   1   3 29427.8 432.892   7
   2   1   4 9037.01 231.565   7
   2   1   4 8681.35 191.452   3
   2   1   5 8889.25 254.546   9
   2   1   5 8488.84 210.323   3
   2   1   5 8658.94 243.271   7
   2   1   6 12042.6 321.964   9
   2   1   6 11604.6 306.772   7
   2   1   7 1551.51 120.741   9
   2   1   8 24746.2 552.921   9
   2   1   9 38.3926 27.9120   3
   2   1   9 6.95279 28.0571   9
   2   1  10 7966.19 337.965   9
   2   1  10 7552.88 318.729   7
   2   1  11 10871.9 420.113   9
   2   1  11 10225.3 393.592   7
   2   1  11 11615.1 397.752   3
   2   1  12 35826.6 813.414   9
   2   1  12 34056.5 764.362   7
   2   1  12 33789.9 805.991  11
   2   1  13 69.8478 30.8800  11
   2   1  13 57.1733 30.9894   7
   2   1  14 449.849 90.1961  11
   2   1  15 57.3380 39.8557  11
   2   1  16 355.013 76.0155  11
  -2  -1 -16 320.335 77.2259  26
   2   1  17 984.821 103.808  11
  -2  -1 -17 746.923 96.6640  26
   2   2 -16 227.841 50.7612  16
   2   2 -15 148.798 53.1843  16
   2   2 -14 24.5974 40.6660  16
   2   2 -13 59.4807 56.7435  16
   2   2 -13 65.0470 43.9335  26
   2   2 -12-62.5603 41.0570  26
   2   2 -11-52.2051 64.1511  15
  -2  -2  11 66.2183 39.7198   9
   2   2 -10 4578.41 262.994  15
  -2  -2  10 4758.15 269.218   9
  -2  -2   9 1706.58 156.358   9
  -2  -2   9 1680.89 187.314   5
  -2  -2   8 2962.82 194.297   9
  -2  -2   8 3083.79 243.938   5
  -2  -2   7 2189.90 183.133   5
  -2  -2   7 1948.46 148.991   9
  -2  -2   6 10168.1 322.229   2
  -2  -2   6 10625.9 324.889   9
  -2  -2   5 972.218 103.470   5
  -2  -2   5 895.635 86.3415   9
  -2  -2   4 13.9050 27.4387   5
  -2  -2   4 8.85636 21.7539   9
  -2  -2   4 33.3040 27.7860   2
  -2  -2   3 48007.0 636.357   2
  -2  -2   3 50551.3 683.065   5
  -2  -2   2 25407.0 376.366   2
   2   2  -2 25031.2 400.470   7
  -2  -2   2 25651.2 526.593   1
  -2  -2   1 5686.30 219.679   1
   2   2  -1 6022.14 171.478   7
  -2  -2   1 5419.55 141.864   2
   2   2   0 7324.03 186.213   7
   2   2   0 7315.54 169.289   3
   2   2   1 703954. 5357.18   7
   2   2   1 632944. 5278.48   3
   2   2   2 12768.2 243.827   3
   2   2   2 12460.3 209.478   6
   2   2   2 12521.2 261.322   7
   2   2   3 555.647 51.1405   3
   2   2   3 483.880 49.5687   7
  -2  -2  -3 499.950 28.2633   4
   2   2   4 39297.3 564.076   7
   2   2   4 37375.3 521.170   3
   2   2   5 99635.2 1073.53   3
   2   2   5 99408.9 1115.31   7
   2   2   6 7522.98 236.794   3
   2   2   6 7561.27 246.691   7
   2   2   7 280.556 53.4371   9
   2   2   7 255.458 43.0527   3
   2   2   7 250.585 50.3636   7
   2   2   8 2102.81 148.613   9
   2   2   8 2435.17 155.028   3
   2   2   8 2074.95 143.012   7
   2   2   9 5932.24 269.182   9
   2   2   9 5556.42 255.839   7
   2   2   9 6423.15 273.268   3
   2   2  10 3286.14 213.383   9
   2   2  10 3573.69 215.541   3
   2   2  10 2927.31 195.425   7
   2   2  11 3804.77 240.183   9
   2   2  11 3539.59 222.347   7
   2   2  12 33054.3 744.067   7
   2   2  12 32571.7 805.884  11
   2   2  13 147.316 41.7915  11
   2   2  13 279.664 65.8599   7
   2   2  14 7035.68 365.516  11
   2   2  15 541.792 101.565  11
   2   2  16 53.0816 36.3491  11
   2   2  17 614.830 90.0850  11
  -2  -2 -17 545.721 83.8587  26
   2   2  18 590.569 69.2671  11
  -2  -2 -18 464.011 61.7683  26
   2   3 -15 92.5496 31.9082  16
   2   3 -15 139.133 42.2945  22
   2   3 -14-13.7408 26.4517  16
   2   3 -13 202.833 64.1246  16
   2   3 -12 57.0868 48.3120  16
   2   3 -12 58.7218 40.6170  26
   2   3 -11 3256.18 261.281  16
   2   3 -11 3422.52 253.351  26
   2   3 -10 6919.41 338.635  15
   2   3 -10 7682.65 397.262  16
  -2  -3  10 7563.60 341.591   9
   2   3  -9 2642.45 223.053  16
   2   3  -9 2088.66 178.856  15
  -2  -3   9 2320.91 181.266   9
  -2  -3   8 34111.8 712.532   9
  -2  -3   8 34997.6 832.071   5
  -2  -3   7 466.828 76.9120   9
  -2  -3   7 477.853 83.7099   2
  -2  -3   7 365.281 79.6439   5
  -2  -3   6 27139.0 561.069   9
  -2  -3   6 25628.9 567.423   2
  -2  -3   6 27250.9 613.475   5
  -2  -3   5 923.684 99.6693   5
  -2  -3   5 1018.09 95.1683   9
  -2  -3   5 919.141 97.6395   2
  -2  -3   4 20861.4 454.580   5
  -2  -3   4 20036.2 426.436   2
  -2  -3   4 19649.9 407.785   9
  -2  -3   3 1276.06 88.9383   9
  -2  -3   3 1078.83 90.7219   2
  -2  -3   2 1800.68 103.647   2
   2   3  -2 2077.94 112.520   7
  -2  -3   1 223422. 2014.30   2
   2   3  -1 219954. 2018.03   7
   2   3   0 961.534 72.7372   7
   2   3   0 1043.09 75.8892   3
  -2  -3  -1 35996.9 512.463   1
   2   3   1 37348.7 524.281   7
   2   3   1 37382.1 532.601   3
   2   3   2 177410. 1643.34   6
   2   3   2 174677. 1688.63   3
   2   3   3 81662.2 928.631   7
   2   3   3 79400.2 944.703   3
   2   3   3 82443.9 921.594   6
   2   3   4 156256. 1532.50   7
   2   3   4 152531. 1558.91   3
   2   3   5 18003.9 382.648   7
   2   3   5 17847.4 394.230   3
   2   3   6 191979. 1926.93   3
   2   3   6 188126. 1895.26   7
   2   3   7 2543.21 158.578   3
   2   3   7 2477.66 153.137   7
   2   3   8 442.247 69.1151   3
   2   3   8 492.669 72.4308   7
   2   3   9 308.353 66.7024   3
   2   3   9 252.996 53.6593   7
   2   3  10 24.3426 29.3567   3
   2   3  10 63.6947 30.4736   7
   2   3  11 21224.1 583.911   3
   2   3  12 17775.0 584.972  11
   2   3  12 17938.8 609.372  24
   2   3  13 86065.8 1434.82  11
   2   3  13 85762.3 1486.18  24
   2   3  14 8228.99 397.514  11
   2   3  15 40.9546 38.7891  11
   2   3  16 564.231 96.9938  11
   2   3  17 101.525 41.8067  11
   2   3  18 1132.74 96.7795  11
   2   4 -14 983.686 97.3651  16
   2   4 -14 836.251 93.8091  22
   2   4 -13 54.4029 32.9574  16
   2   4 -13 58.6874 35.5541  22
   2   4 -12 2985.86 228.941  16
   2   4 -11 5119.65 317.764  16
   2   4 -11 5349.93 312.147  26
   2   4 -10 4745.35 300.025  26
   2   4 -10 4887.28 316.313  16
   2   4  -9 74.3823 35.7346  20
   2   4  -9-46.5934 42.0290  16
   2   4  -8 41853.9 938.933  16
   2   4  -8 40592.1 813.051  20
  -2  -4   7 208.239 66.3288   2
  -2  -4   7 181.825 56.1362   5
  -2  -4   6 14224.3 439.756   2
  -2  -4   6 16076.5 476.114   5
  -2  -4   5 15646.2 440.395   5
  -2  -4   5 14874.3 425.024   2
  -2  -4   4 307.184 61.3373   2
  -2  -4   3 570.025 75.2851   2
  -2  -4   2 6815.46 232.716   2
  -2  -4   1 14431.3 361.427   2
   2   4  -1 14920.5 335.179   7
   2   4   0 2344.06 137.467   3
   2   4   0 1962.67 112.925   7
   2   4   1 1703.59 114.236   3
   2   4   1 1783.24 106.549   7
   2   4   2 52579.9 762.986   3
   2   4   2 48050.8 667.111   7
   2   4   3 15789.0 385.535   3
   2   4   3 14862.3 326.972   7
   2   4   3 14798.7 355.698   6
   2   4   4 2274.98 125.558   7
   2   4   4 2581.69 156.044   3
   2   4   4 2251.06 140.051   6
   2   4   5 16344.9 374.263   7
   2   4   5 16234.4 419.153   3
   2   4   5 16996.9 409.105   6
   2   4   6 32743.3 568.073   7
   2   4   6 32417.7 640.886   3
   2   4   7 22668.6 539.715   3
   2   4   8 7092.99 310.684   3
   2   4   9 3406.28 219.284   3
   2   4  10 8393.41 358.914   3
   2   4  11 3418.71 245.816  11
   2   4  11 3501.24 261.022  24
   2   4  12 7479.66 394.267  24
   2   4  12 7588.07 377.029  11
   2   4  13 18698.7 645.153  24
   2   4  13 18508.9 608.373  11
   2   4  14 2513.23 218.113  11
   2   4  14 2645.52 237.156  24
   2   4  15 5900.65 315.797  11
   2   4  16 922.608 117.434  11
   2   4  17 82.2442 34.8772  11
   2   5 -13 342.640 62.6051  22
   2   5 -12 127.570 48.9379  22
   2   5 -11 53.7004 36.3622  22
   2   5 -10 1139.89 126.869  20
   2   5 -10 1117.17 142.899  26
   2   5 -10 1001.55 138.404  22
   2   5  -9 5639.35 326.784  26
   2   5  -9 5643.88 295.860  20
   2   5  -8 5666.61 329.018  26
   2   5  -8 5999.71 307.021  20
   2   5  -7 52294.4 976.292  20
  -2  -5   6 34286.5 749.504   5
   2   5  -6 33863.4 750.459  20
  -2  -5   5 10043.0 370.147   5
  -2  -5   5 8938.62 350.663   2
  -2  -5   4 58.9317 23.5911   2
  -2  -5   3 6125.37 253.614   2
  -2  -5   2 256.763 49.9961   2
  -2  -5   1 6177.37 256.384   2
  -2  -5   0 118933. 1422.42   2
   2   5   1 5737.34 201.217   7
   2   5   1 5884.77 245.473   3
   2   5   2 85221.0 1124.77   3
   2   5   3 11617.0 369.850   3
   2   5   4 12304.0 383.815   3
   2   5   4 12574.4 381.285   6
   2   5   5 30945.1 659.998   3
   2   5   5 29695.2 623.349   6
   2   5   6 5195.73 265.764   3
   2   5   6 5521.83 267.606   6
   2   5   7 140379. 1767.50   3
   2   5   7 141664. 1739.30   6
   2   5   8 120.950 48.5561   6
   2   5   8 115.588 36.4366   3
   2   5   9 521.498 85.7164   6
   2   5   9 474.481 86.6856   3
   2   5  10 3.96913 33.7754  19
   2   5  11-128.310 78.3595  24
   2   5  11 57.5835 41.3146  19
   2   5  12 404.249 89.8390  11
   2   5  12 310.519 74.5502  24
   2   5  13 661.043 113.546  11
   2   5  13 604.153 120.109  24
   2   5  14 26129.6 738.965  24
   2   5  14 24999.7 667.709  11
   2   5  15-29.3084 46.5187  24
   2   5  15 84.7668 49.6315  11
   2   5  16 1298.94 122.720  11
   2   6 -12 316.729 56.8768  22
   2   6 -11 1005.35 112.755  22
   2   6 -10 282.313 67.0798  22
   2   6  -9 297.785 70.3007  22
   2   6  -9 257.975 67.0337  26
   2   6  -8-27.5823 52.0721  22
   2   6  -8 40.0084 51.1543  20
   2   6  -8 11.6662 40.9095  26
   2   6  -7 18808.2 615.044  26
   2   6  -7 19564.0 626.782  22
   2   6  -7 18931.4 572.918  20
   2   6  -6 2664.90 228.410  22
   2   6  -6 2596.11 226.277  26
   2   6  -6 2337.42 198.608  20
   2   6  -5 115.095 53.3501  20
   2   6  -5 97.2810 53.7236  22
   2   6  -5 87.5177 32.9202  26
   2   6  -4 2026.70 192.193  26
   2   6  -4 2008.61 188.388  22
   2   6  -4 2071.83 179.775  20
  -2  -6   3 357.904 72.4874   2
  -2  -6   2 184.428 56.3232   2
  -2  -6   1 204.694 51.7393   2
  -2  -6   0 230.215 56.5016   2
   2   6   1 1893.94 155.231   3
   2   6   2 538.283 84.9751   3
   2   6   3 313.392 64.8782   3
   2   6   4 6123.40 288.173   3
   2   6   5 31.9083 24.8488   3
   2   6   6 10330.3 395.860   3
   2   6   6 10177.0 387.883   6
   2   6   7 5471.78 293.367   3
   2   6   7 5124.22 277.646   6
   2   6   8 2806.13 209.029  10
   2   6   8 2616.57 235.634  19
   2   6   9 2480.55 234.638  19
   2   6  10 177.768 67.6759  19
   2   6  11 748.124 129.868  19
   2   6  12 578.539 108.040  24
   2   6  12 581.145 107.739  19
   2   6  13 7075.42 375.917  24
   2   6  14 1654.23 173.401  24
   2   6  15 4869.42 265.036  24
   2   7 -10 203.754 48.7586  22
   2   7  -9 0.57853 38.6341  22
   2   7  -8-30.9053 32.5740  22
   2   7  -7 3016.67 226.555  26
   2   7  -7 3376.15 243.641  22
   2   7  -6 7783.92 388.159  26
   2   7  -6 8505.79 398.381  22
   2   7  -5 51027.7 1080.38  26
   2   7  -5 54470.3 1079.27  22
   2   7  -5 54147.2 1025.64  20
   2   7  -4 16281.1 531.634  20
   2   7  -4 16690.2 568.571  22
   2   7  -4 15804.3 575.841  26
   2   7  -3 3260.52 233.337  20
   2   7  -3 3109.03 250.729  26
   2   7  -3 3387.23 251.524  22
   2   7  -2 1204.80 148.345  22
   2   7  -2 1336.33 147.006  20
   2   7  -1 0.27209 35.4891  20
   2   7   0 2301.19 182.635  20
   2   7   0 1961.58 178.092  10
   2   7   1 7209.22 342.100  10
   2   7   2 1310.19 144.565  10
   2   7   3 10323.4 406.771  10
   2   7   3 9542.14 432.956  19
   2   7   4 5693.12 301.362  10
   2   7   4 5894.88 349.377  19
   2   7   5 13975.3 482.174  10
   2   7   5 14094.0 560.265  19
   2   7   6 7101.48 344.153  10
   2   7   6 6849.98 393.791  19
   2   7   7 2661.47 250.986  19
   2   7   7 2886.24 222.809  10
   2   7   8 4615.39 280.651  10
   2   7   8 4370.46 324.960  19
   2   7   9 1145.63 164.577  19
   2   7  10-28.5290 54.3646  19
   2   7  11 40.6131 35.5987  19
   2   7  12-34.7138 50.2689  24
   2   7  12-9.01010 38.1459  19
   2   7  13 1082.11 136.343  24
   2   7  13 1096.80 128.981  19
   2   7  14 10.4587 36.2879  24
   2   7  15 119.968 37.3680  17
   2   8  -8 30.0517 24.8478  10
   2   8  -7-58.9082 43.3671  10
   2   8  -6 1831.65 155.541  10
   2   8  -5 792.029 114.793  10
   2   8  -4 2581.64 205.560  10
   2   8  -3 232.422 59.5043  10
   2   8  -2 830.878 120.707  10
   2   8  -1 95.8524 51.0767  10
   2   8   0 83.3577 49.1924  10
   2   8   1 656.682 107.540  10
   2   8   2 196.369 68.3931  10
   2   8   3 312.724 80.2625  10
   2   8   4 345.743 76.3922  10
   2   8   4 194.330 68.7718  19
   2   8   5 2749.90 244.909  19
   2   8   5 3181.09 233.782  10
   2   8   6 2957.48 259.189  19
   2   8   6 3278.85 237.367  10
   2   8   7 2031.12 214.736  19
   2   8   7 2112.35 190.303  10
   2   8   8 6082.87 371.119  19
   2   8   9 48.9907 43.9984  19
   2   8  10 60.6748 51.1928  19
   2   8  11 22.9573 31.6192  24
   2   8  11 1.54888 42.4048  19
   2   8  12-46.6154 37.1301  19
   2   8  12-40.6973 39.5946  24
   2   8  13 50.2250 26.0874  17
   2   8  13 28.1088 27.1995  19
   2   8  13 86.2213 38.9137  24
   2   9  -6 598.650 66.5647  10
   2   9  -5 39.3709 31.2918  10
   2   9  -4 3828.12 205.569  10
   2   9  -3 397.870 73.7294  10
   2   9  -2 1160.74 126.043  10
   2   9  -1 1371.19 140.482  10
   2   9   0-40.1871 46.4894  10
   2   9   1 2147.82 183.625  10
   2   9   2-42.4130 53.1471  10
   2   9   3 70.6723 53.9673  10
   2   9   4 146.607 49.9734  10
   2   9   5 1053.26 132.691  19
   2   9   5 938.984 121.457  10
   2   9   5 895.512 108.923  18
   2   9   6 3899.90 259.951  19
   2   9   6 4569.31 259.754  10
   2   9   7 5033.84 294.984  19
   2   9   8 3806.33 254.500  19
   2   9   9 392.321 83.1951  19
   2   9  10 32.5621 25.5676  24
   2   9  10 126.654 43.2020  19
   2   9  11 28.1796 23.7956  24
   2   9  11 39.7050 27.1650  19
   2  10  -1 588.690 69.5732  10
   2  10   0 23.9214 25.3761  10
   2  10   1 405.156 65.7267  10
   2  10   2 2340.82 151.642  10
   2  10   2 1812.13 133.795  18
   2  10   3-89.1999 48.3220  18
   2  10   3-13.7390 33.1179  10
   2  10   4 72.7346 33.7733  10
   2  10   5 31.4241 32.7555  10
  -3   8   9 577.856 76.2029  19
  -3   8   8 27.1940 31.8670  19
  -3   8   7 12568.5 395.371  25
  -3   8   7 13572.1 423.954  19
  -3   8   6 1025.62 119.771  25
  -3   8   6 1043.05 121.792  19
  -3   8   5 21942.6 573.128  25
   3  -8  -5 22942.3 532.398  23
  -3   8   5 23382.1 583.983  19
  -3   8   4 1614.80 154.346  25
   3  -8  -4 1789.69 153.145  23
  -3   8   4 1931.53 159.787  19
   3  -8  -3 252.920 62.8363  23
  -3   8   3 170.345 53.7736  25
   3  -8  -2 122.842 52.3748  23
   3  -8  -1 346.981 77.2860  23
   3  -8   0 481.016 87.1872  23
   3  -8   1 314.483 66.5713  23
   3  -8   2 3573.34 213.381  23
   3  -8   3 43.4441 36.5545  23
   3  -8   4 218.393 50.5225  23
   3  -8   5 541.595 66.3652  23
  -3   7  11 2266.87 156.916  19
  -3   7  10-6.49094 30.7230  19
  -3   7   9 3895.33 254.421  19
  -3   7   8 2249.95 192.370  25
  -3   7   8 2850.90 227.222  19
  -3   7   7 21479.6 630.291  25
  -3   7   7 22886.4 680.208  19
   3  -7  -6 8017.45 361.429  23
  -3   7   6 7652.49 376.036  25
  -3   7   6 8694.39 417.704  19
   3  -7  -5 7322.23 355.440  23
  -3   7   5 6811.48 354.888  25
   3  -7  -4 5465.19 312.410  23
   3  -7  -3 9.35451 41.5068  23
   3  -7  -2 1399.46 164.737  23
   3  -7  -1 409.414 98.8185  23
   3  -7   0 3098.79 245.234  23
   3  -7   1 8534.48 403.598  23
   3  -7   2 433.893 95.5387  23
   3  -7   3 7913.23 371.283  23
   3  -7   4 396.648 84.7021  23
   3  -7   5 239.827 64.4372  23
   3  -7   6 4488.52 234.097  23
   3  -7   7 99.6257 34.2819  23
  -3   6  12 91.6252 39.9705  19
  -3   6  11 461.340 86.8841  19
  -3   6  10 808.536 126.697  19
  -3   6   9-31.5245 49.1350  25
  -3   6   9 97.6695 48.6806  19
  -3   6   8 473.112 102.462  25
  -3   6   7 1754.02 188.749  25
   3  -6  -7 1794.81 179.215  23
  -3   6   6 657.128 120.093  25
   3  -6  -6 499.184 101.725  23
   3  -6  -5 134.264 66.4006  23
   3  -6  -4 22881.7 688.403  23
   3  -6  -3 313.440 85.6311  23
   3  -6  -2 94.2578 52.0546  14
   3  -6  -2 107.828 60.5352  23
   3  -6  -1 325.638 75.9731  14
  -3   6   1 233.818 60.1364   8
   3  -6  -1 245.490 77.0077  23
   3  -6   0 894.544 123.824  14
   3  -6   0 888.272 138.174  23
  -3   6   0 845.399 117.303   8
   3  -6   1-25.1831 31.3136  14
   3  -6   1 5.72585 41.2016  23
   3  -6   2 574.829 100.215  14
   3  -6   2 641.851 115.509  23
   3  -6   3 1997.63 181.405  14
   3  -6   3 2233.49 211.176  23
  -3   6  -4 144.966 55.7348  26
   3  -6   4 255.900 83.2960  23
   3  -6   4 301.575 72.1868  14
   3  -6   5-5.94364 30.3216  14
  -3   6  -5 43.4200 39.5491  26
   3  -6   5 49.9110 53.8277  23
   3  -6   6 567.338 92.1931  14
  -3   6  -6 686.623 109.670  26
   3  -6   6 799.250 118.773  23
  -3   6  -7 377.361 83.0020  26
   3  -6   7 533.845 94.3620  23
   3  -6   8 333.151 66.6529  23
  -3   6  -8 340.798 72.6689  26
  -3   6  -9 28.9486 29.9814  26
  -3   6 -10 631.972 76.1886  26
  -3   5  14 1290.30 110.311  11
  -3   5  13 2700.53 184.729  11
  -3   5  12 109.014 53.2629  11
  -3   5  11 6096.09 325.213  19
  -3   5  11 6064.76 318.770  11
  -3   5  10 36.4603 35.4981  11
  -3   5   9 7.03634 37.9150  11
  -3   5   9-56.4000 57.8830  25
  -3   5   8 4749.42 310.734  25
  -3   5   7 405.862 89.2608  25
   3  -5  -7 283.952 71.2038  23
  -3   5   6 77642.3 1325.04  25
   3  -5  -6 73934.7 1310.51  23
   3  -5  -5 17430.6 582.204  23
   3  -5  -4 14599.5 528.758  23
  -3   5   3 14189.0 470.381   8
   3  -5  -3 14211.9 518.752  23
  -3   5   2 286.953 66.5387   8
  -3   5   1 1298.74 139.976   8
  -3   5   0 1297.35 134.623   8
  -3   5  -1 2621.60 192.825   8
   3  -5   1 3165.46 239.919  23
   3  -5   2 2033.48 179.011  14
  -3   5  -2 1862.09 164.935   8
   3  -5   2 2034.29 196.346  23
   3  -5   3 1381.15 165.716  23
   3  -5   3 1285.97 144.990  14
  -3   5  -3 1403.76 146.608   8
   3  -5   4 4097.56 262.567  14
  -3   5  -4 4396.28 261.894   8
  -3   5  -4 4197.73 274.421  26
   3  -5   5 6720.78 340.504  14
  -3   5  -5 6032.91 305.218   8
  -3   5  -5 6483.14 345.089  26
   3  -5   6 7904.20 368.445  14
  -3   5  -6 7474.31 373.101  26
   3  -5   7 956.300 127.778  14
  -3   5  -7 1220.41 150.512  26
   3  -5   7 1126.81 139.777  23
   3  -5   8 204.302 62.8191  14
  -3   5  -8 333.214 80.0558  26
   3  -5   9 124.607 44.4100  14
  -3   5  -9 18.7580 32.4265  26
   3  -5  10 107.014 47.9830  14
  -3   5 -10 133.049 48.2808  26
   3  -5  11-30.1084 30.3018  14
  -3   5 -11 9.45328 28.1257  26
  -3   5 -12 1303.73 103.917  26
  -3   4  15 14.4636 22.9570  11
  -3   4  14-2.63897 30.6268  11
  -3   4  13 2630.83 208.385  11
  -3   4  12 61.8027 32.4457  11
  -3   4  11 830.027 127.427  11
  -3   4  10 939.935 135.851  11
  -3   4   9 1131.38 145.277  11
  -3   4   9 958.854 141.070  25
  -3   4   8 458.106 86.4049  25
  -3   4   7 201.279 68.7433  25
   3  -4  -7 70.5354 34.9292  23
  -3   4   6 10587.5 386.911   5
  -3   4   6 11049.7 389.271   6
  -3   4   4 2707.31 185.749   8
  -3   4   3 1862.51 154.013   8
  -3   4   3 1046.18 123.068   4
  -3   4   2 814.121 103.462   8
  -3   4   2 585.877 87.4086   4
  -3   4   1-19.2322 26.7541   4
  -3   4   1-0.26447 25.2289   8
  -3   4   0 81.9843 42.3592   4
  -3   4   0 62.9348 28.8125   8
  -3   4  -1 1732.16 150.963   8
  -3   4  -1 627.685 101.364   4
  -3   4  -2 471.906 79.0829   8
  -3   4  -3 0.14779 37.5835   8
  -3   4  -4 969.277 114.590   8
  -3   4  -5 4922.25 252.445   8
   3  -4   6 670.845 109.730  14
  -3   4  -6 736.426 112.198  26
  -3   4  -6 461.242 81.0539   8
   3  -4   7 9860.30 418.481  14
  -3   4  -7 9450.02 354.778   8
  -3   4  -7 10117.9 425.141  26
   3  -4   8 15194.0 530.163  14
  -3   4  -8 15113.5 532.477  26
  -3   4  -9 349.769 88.5881  26
   3  -4   9 421.551 89.7532  14
   3  -4  10 95.1471 47.0117  14
  -3   4 -10 100.153 49.7681  26
   3  -4  11-12.6916 52.1481  14
  -3   4 -11-0.78561 27.9826  26
   3  -4  12 7.31592 26.9406  14
  -3   4 -12 7.08352 25.2864  26
   3  -4  13 175.433 44.1734  14
  -3   4 -13 184.751 45.1486  26
  -3   3  16-51.3935 32.4102  11
  -3   3  15 732.571 99.0786  11
  -3   3  14 1549.04 157.582  11
  -3   3  13 491.131 96.6393  11
  -3   3  12 5212.74 318.412  11
  -3   3  11 1920.27 195.621  11
  -3   3  10 722.546 116.906  11
  -3   3   9 1038.53 140.627  11
  -3   3   8 90.9291 48.0417   5
  -3   3   7 13016.2 438.601   5
  -3   3   6 1134.05 123.370   5
  -3   3   5 18912.3 497.224   5
  -3   3   5 20729.6 479.443   4
  -3   3   4 108.253 34.8738   4
  -3   3   4 84.0086 34.3634   6
  -3   3   4 21.1367 19.3606   8
  -3   3   4 8.97598 28.5172   5
  -3   3   3 2162.01 146.342   8
  -3   3   3 2434.60 152.289   5
  -3   3   3 2367.08 158.965   4
  -3   3   3 2680.05 160.806   6
  -3   3   2 6962.13 261.547   8
  -3   3   2 7877.69 261.667   5
  -3   3   2 7659.28 288.299   4
  -3   3   1 16993.8 439.041   8
  -3   3   1 18600.3 438.380   4
  -3   3   0 29205.2 590.940   8
  -3   3   0 31553.9 612.089   4
  -3   3  -1 3534.90 190.096   8
  -3   3  -1 4487.22 224.878   4
  -3   3  -2 511.713 77.9479   8
  -3   3  -2 249.696 86.9073   4
  -3   3  -3 3254.86 190.838   8
  -3   3  -3 2836.22 197.665   4
  -3   3  -4 1686.51 140.252   8
  -3   3  -5 540.460 82.6535   8
  -3   3  -6 2709.62 188.828   8
  -3   3  -7 25147.1 600.450   8
  -3   3  -8 7807.63 327.289   8
  -3   3  -8 7404.92 353.563  26
  -3   3  -9 6746.23 302.355   8
  -3   3  -9 6616.69 344.333  26
  -3   3 -10 2256.16 201.255  26
  -3   3 -11 995.166 131.886  26
  -3   3 -12 9.60284 28.7527  26
  -3   3 -13 393.652 75.0940  26
   3  -3  14 170.898 45.1163  14
  -3   3 -14 132.640 42.5777  26
   3  -3  15 42.7136 26.1311  14
  -3   2  16 197.039 43.4323  11
   3  -2 -15 1148.71 110.135  16
  -3   2  15 1295.96 130.816  11
  -3   2  14-11.8055 38.2141  11
  -3   2  13-24.8944 51.6651  11
  -3   2  12 192.534 57.4084  11
  -3   2  11 1551.56 173.887  11
  -3   2  10 5154.78 307.327  11
  -3   2   9 817.419 117.797   5
  -3   2   8 3026.43 217.957   5
  -3   2   7 4099.76 212.473   9
  -3   2   7 4059.22 243.610   5
  -3   2   7 3943.40 214.700   4
  -3   2   6 7668.51 280.394   9
  -3   2   6 7696.95 322.376   5
  -3   2   6 7801.53 286.586   4
  -3   2   5 6231.73 273.133   5
  -3   2   5 5833.97 244.666   4
  -3   2   4 5446.33 208.469   8
  -3   2   4 5839.86 238.896   4
  -3   2   3 8518.44 284.837   5
  -3   2   3 7921.56 275.982   4
  -3   2   2 3940.62 179.596   5
  -3   2   2 3887.26 158.186   6
  -3   2   1 2845.49 148.990   8
  -3   2   1 3283.15 148.818   5
  -3   2   1 2994.37 156.352   4
  -3   2   0 24392.8 470.969   8
  -3   2   0 27080.5 518.725   4
  -3   2  -1 39478.2 645.604   8
  -3   2  -1 43685.0 681.065   4
  -3   2  -2 312.709 54.8479   8
  -3   2  -2 352.490 61.9697   4
  -3   2  -3 2762.89 159.130   8
  -3   2  -3 2280.00 163.968   4
  -3   2  -4 683.445 85.9145   8
   3  -2   4 501.506 62.7164   7
  -3   2  -4 604.267 90.2535   4
   3  -2   5 16194.7 393.778   7
   3  -2   6 1308.48 115.242   7
   3  -2   7 1728.49 140.415   7
   3  -2   8 22615.1 555.085   7
   3  -2   9 855.792 116.437  13
   3  -2   9 951.108 113.260   7
   3  -2  10 7802.88 352.006  13
  -3   2 -10 7868.97 327.280   8
  -3   2 -10 7824.64 370.318  26
   3  -2  10 7974.31 339.647   7
   3  -2  11 4081.60 253.712  13
  -3   2 -11 4284.75 276.051  26
  -3   2 -12 129.412 41.1651  26
  -3   2 -13 326.996 76.4697  26
  -3   2 -14 112.610 44.4045  26
  -3   2 -15 28.7447 23.8664  26
   3  -2  16 334.483 50.6324  14
   3  -1 -16 14.9833 18.7982  16
  -3   1  16-36.3791 30.9688  11
   3  -1 -15 199.364 55.5271  16
  -3   1  15 218.600 53.4144  11
  -3   1  14 153.179 54.5983  11
  -3   1  13 101.960 37.7678  11
  -3   1  12 18181.3 591.219  11
  -3   1  11 4189.07 258.331   9
  -3   1  11 4463.61 285.728  11
  -3   1  10 3513.17 245.525  11
  -3   1  10 3342.10 228.108   9
  -3   1   9 360.954 75.3982   9
  -3   1   9 490.447 95.7452   5
  -3   1   8 72.1670 33.1127   9
  -3   1   8 34.6193 42.7345   5
  -3   1   7-0.25504 24.7913   9
  -3   1   7 88.1550 54.9871   5
  -3   1   6 8947.40 372.687   5
  -3   1   5 33438.3 717.018   5
  -3   1   4 389.512 77.8294   5
  -3   1   3 12955.8 375.647   5
  -3   1   3 10983.7 249.471   8
  -3   1   2 8548.69 284.624   5
  -3   1   2 8466.22 225.965   8
  -3   1   2 8468.82 257.671   4
  -3   1   1 37108.7 578.765   5
  -3   1   1 36943.2 572.523   4
  -3   1   0 121246. 1276.91   4
  -3   1   0 117662. 1195.14   5
  -3   1   0 118097. 1221.81   8
  -3   1  -1 26249.0 453.113   8
  -3   1  -1 26456.9 477.615   4
   3  -1   1 27243.8 409.291   7
  -3   1  -2 32533.1 543.791   4
   3  -1   2 32399.8 492.900   7
   3  -1   3 30527.0 494.231   7
  -3   1  -3 32292.5 555.894   4
   3  -1   4 12701.6 315.404   7
  -3   1  -4 12251.2 346.215   4
   3  -1   5 1046.49 94.3753   7
  -3   1  -5 1026.51 104.032   4
   3  -1   6 21481.6 483.213   7
   3  -1   7 238.409 52.9387   7
   3  -1   8 517.459 82.4531   7
   3  -1   9 5961.34 289.529   7
   3  -1  10 56903.5 1039.50  11
   3  -1  10 60480.3 1028.70   7
  -3   1 -11 315.233 80.0673  26
   3  -1  11 398.505 83.5006  11
   3  -1  11 434.416 84.9225   7
   3  -1  12 161.197 49.9158  11
  -3   1 -12 143.442 55.8107  26
   3  -1  13 4813.50 276.534  11
  -3   1 -13 4503.71 279.094  26
   3  -1  14 2935.57 202.927  13
  -3   1 -14 2641.46 202.741  26
   3  -1  15 1229.01 117.532  13
  -3   1 -15 1213.51 124.835  26
  -3   1 -16 487.261 68.5863  26
   3   0 -16 310.497 58.6998  16
   3   0 -15 57.3762 35.1917  16
   3   0 -14 113.494 51.3908  16
  -3   0  14 107.757 43.5530  11
  -3   0  13 972.670 127.274  11
   3   0 -12 7150.51 333.689  15
  -3   0  12 6594.88 339.888  11
  -3   0  11 54431.3 1040.45  11
  -3   0  11 53790.0 1018.29   9
   3   0 -11 54787.4 1006.70  15
   3   0 -10 505.477 90.3674  15
  -3   0  10 464.299 92.0023   9
  -3   0  10 522.364 97.2176  11
  -3   0   9 781.177 110.425   9
  -3   0   9 834.109 139.784   5
  -3   0   8 400.692 78.1902   9
  -3   0   8 525.578 112.383   5
  -3   0   7 7854.92 306.289   9
  -3   0   7 8428.52 405.326   5
  -3   0   6 820.200 134.295   5
  -3   0   5 8524.55 370.375   5
  -3   0   4 98757.1 1373.58   5
  -3   0   3 49644.2 852.951   5
   3   0  -3 52206.1 626.147   7
   3   0  -2 9120.73 211.954   7
  -3   0   2 8757.60 302.375   5
  -3   0   1 30808.7 558.176   5
  -3   0   1 30774.5 413.916   8
   3   0  -1 31156.6 437.800   7
  -3   0   0 695.742 73.8657   5
   3   0   0 751.662 61.7850   7
  -3   0   0 668.996 66.5490   4
  -3   0  -1 35149.9 509.489   5
   3   0   1 36510.1 510.555   7
  -3   0  -1 36326.6 533.405   4
  -3   0  -2 33873.2 505.763   4
   3   0   2 36156.4 527.094   7
   3   0   3 58637.6 761.530   7
  -3   0  -3 59012.6 747.145   4
   3   0   4 611.634 66.8900   7
  -3   0  -4 729.187 72.9668   4
   3   0   5 7981.11 260.725   7
  -3   0  -5 8871.10 265.495   4
   3   0   6 26616.0 531.974   7
   3   0   7 54211.8 857.884   7
   3   0   8 107.599 43.6192   7
   3   0   9 1493.47 141.654   7
   3   0  10 16568.9 503.135   7
   3   0  11 51447.2 1005.06  11
   3   0  11 51919.1 968.080   7
   3   0  12 13521.8 496.362  11
   3   0  12 13435.3 466.389   7
  -3   0 -12 13536.4 494.895  26
  -3   0 -13 13.2871 32.4927  26
   3   0  13 54.7200 41.5406  11
   3   0  14 1943.47 181.921  11
  -3   0 -14 1957.02 180.981  26
  -3   0 -15 257.248 67.5884  26
   3   0  15 243.758 64.5082  11
  -3   0 -16 16.0754 27.9549  26
   3   0  16 17.6359 27.2691  13
   3   1 -16 160.169 46.0053  16
   3   1 -15 1080.16 122.313  16
   3   1 -14 22.1754 39.7179  16
   3   1 -13 113.301 61.8981  16
   3   1 -13 62.0785 33.0986  15
   3   1 -12 3970.53 252.455  15
  -3  -1  11 39337.4 851.600   9
   3   1 -11 39154.4 848.259  15
  -3  -1  10 32849.9 759.507   9
   3   1 -10 31791.0 744.762  15
  -3  -1   9 9561.56 385.726   9
  -3  -1   9 9949.17 477.621   5
  -3  -1   8 2307.00 178.383   9
  -3  -1   8 2839.94 256.879   5
  -3  -1   7 2650.83 233.572   5
  -3  -1   7 2341.64 167.313   9
  -3  -1   6 511.233 75.7189   9
  -3  -1   6 639.095 115.071   5
  -3  -1   5 1971.41 176.567   5
  -3  -1   4 2686.06 181.777   5
  -3  -1   3 94159.3 1197.00   5
   3   1  -3 94594.4 1023.69   7
  -3  -1   2 8003.53 260.828   5
   3   1  -2 8633.25 226.689   7
   3   1  -1 188188. 1748.04   7
  -3  -1   1 188443. 1791.59   5
  -3  -1   0 10562.8 251.781   5
   3   1   0 13553.1 287.590   7
  -3  -1  -1 3092.16 116.900   5
   3   1   1 3405.64 142.291   7
  -3  -1  -2 117343. 1091.02   5
   3   1   2 118510. 1238.63   7
  -3  -1  -2 120622. 1182.31   4
  -3  -1  -3 14276.0 281.014   4
   3   1   3 14152.6 328.542   7
   3   1   4 217042. 2107.89   7
  -3  -1  -4 221963. 1963.87   4
   3   1   5 1522.48 114.561   7
  -3  -1  -5 1807.11 100.193   4
   3   1   6 8713.35 290.584   7
   3   1   7 17110.3 438.356   7
   3   1   8 3875.26 214.364   7
   3   1   9 21888.8 556.311   7
   3   1  10 16957.9 505.144   7
   3   1  11 88671.8 1383.68  11
   3   1  11 86299.2 1325.01   7
   3   1  12 8462.31 394.755  11
   3   1  12 8331.87 369.637   7
   3   1  13 6361.98 343.246  11
  -3  -1 -14 6558.37 336.676  26
   3   1  14 6499.47 342.943  11
   3   1  15 2157.35 187.802  11
  -3  -1 -15 2095.99 181.517  26
   3   1  16 811.441 105.332  11
  -3  -1 -16 983.160 111.870  26
  -3  -1 -17 78.5690 32.8848  26
   3   1  17 27.3698 23.2287  13
   3   2 -15 50.3979 25.9302  16
   3   2 -14 161.848 57.1409  16
   3   2 -13 168.107 60.4258  16
   3   2 -12 23.2042 50.3097  16
   3   2 -12-15.0258 45.7242  15
   3   2 -11 4894.13 326.083  16
   3   2 -11 4645.29 279.608  15
  -3  -2  10 98843.7 1455.64   9
   3   2 -10 98474.2 1472.66  15
   3   2  -9 71.5366 43.3392  15
  -3  -2   9 97.1236 61.4512   9
  -3  -2   8 22626.3 722.519   5
  -3  -2   8 22466.5 588.496   9
  -3  -2   7 15.8859 33.2054   9
  -3  -2   7 16.5774 57.5337   5
  -3  -2   6 19568.6 573.848   5
  -3  -2   6 17992.8 465.928   9
  -3  -2   5-8.30680 48.9379   5
  -3  -2   4 843.914 100.436   5
  -3  -2   4 228.058 39.8681   2
  -3  -2   3 32264.7 588.348   5
   3   2  -3 32740.9 531.413   7
  -3  -2   3 31817.9 496.666   2
  -3  -2   2 61161.5 823.402   5
  -3  -2   2 63244.7 721.435   2
   3   2  -2 62250.6 791.954   7
  -3  -2   1 29676.3 397.726   2
   3   2  -1 29598.8 485.780   7
   3   2   0 86189.3 967.030   7
  -3  -2   0 82510.3 791.377   2
   3   2   1 6435.65 154.429   3
   3   2   1 7110.60 228.524   7
   3   2   2 67945.1 857.719   7
   3   2   2 68199.7 720.177   3
  -3  -2  -3 687.209 52.0197   4
   3   2   3 748.462 56.0085   3
   3   2   3 807.952 76.8049   7
   3   2   4 52510.7 638.530   3
   3   2   4 53566.2 760.020   7
   3   2   5 38301.1 548.053   3
   3   2   5 39323.4 654.186   7
   3   2   6 51956.2 712.423   3
   3   2   6 52621.4 825.423   7
   3   2   7 548.805 79.4142   7
   3   2   8 21200.8 529.517   7
   3   2   9 1495.14 141.996   7
   3   2  10 341.850 68.2322   7
   3   2  11 9314.14 398.775  11
   3   2  11 8429.26 371.561   7
   3   2  12 98390.9 1511.95  11
   3   2  12 93300.2 1440.64   7
   3   2  13 830.724 130.199  11
   3   2  14 1939.63 191.176  11
   3   2  15 64.3470 38.5629  11
  -3  -2 -16 805.121 103.713  26
   3   2  16 758.661 107.857  11
  -3  -2 -17 40.2536 25.4890  26
   3   2  17 88.1860 38.1643  11
   3   3 -15 2078.41 136.763  16
   3   3 -15 1695.02 119.509  22
   3   3 -14 1547.59 147.174  16
   3   3 -13 1737.70 174.195  16
   3   3 -12 2621.47 230.785  16
   3   3 -11 92.2888 52.9817  16
   3   3 -11-36.6477 57.2891  15
   3   3 -10 1063.36 134.715  15
   3   3 -10 1000.68 149.594  16
   3   3  -9 50294.2 1089.33  16
  -3  -3   9 53012.4 968.950   9
   3   3  -9 51189.9 994.396  15
  -3  -3   8 43943.4 1030.22   5
  -3  -3   8 41419.4 832.671   9
  -3  -3   7 26186.0 722.658   5
  -3  -3   7 25330.7 608.201   9
  -3  -3   6 1765.24 169.077   5
  -3  -3   6 1812.34 144.737   9
  -3  -3   5 26473.5 553.472   9
  -3  -3   5 28331.1 638.341   5
  -3  -3   4 77.3778 27.3585   9
  -3  -3   4 32.9203 34.5805   5
  -3  -3   4 71.2468 31.4923   2
  -3  -3   3 11676.0 345.055   5
  -3  -3   3 11708.4 309.890   2
   3   3  -2 83232.4 1008.40   7
  -3  -3   2 82676.8 955.882   2
  -3  -3   1 1931.29 97.2189   2
   3   3  -1 2453.39 134.694   7
  -3  -3   0 188730. 1729.30   2
   3   3   0 189403. 1858.71   7
   3   3   1 933.195 82.6022   7
   3   3   1 1037.46 78.0313   3
   3   3   2 39112.4 618.191   7
   3   3   2 37819.4 544.128   3
   3   3   3 52138.4 698.207   3
   3   3   3 54019.7 777.726   7
   3   3   4 1693.78 109.469   3
   3   3   4 1680.11 121.987   7
   3   3   5 93506.4 1096.73   3
   3   3   5 93341.7 1162.64   7
   3   3   6 30231.1 594.629   7
   3   3   6 30659.8 556.599   3
   3   3   7 5756.07 238.967   3
   3   3   7 5637.18 253.349   7
   3   3   8 1268.39 117.016   3
   3   3   8 1117.05 121.531   7
   3   3   9 2380.03 168.868   3
   3   3   9 2202.31 174.003   7
   3   3  10 269.992 59.6088   7
   3   3  11 2589.50 217.304  24
   3   3  11 2318.49 198.637  11
   3   3  11 2481.59 197.745   7
   3   3  12 18201.3 606.905  24
   3   3  12 16722.6 528.200   7
   3   3  12 17409.3 579.578  11
   3   3  13 29131.5 770.058  11
   3   3  14 3698.64 266.124  11
   3   3  15 268.643 76.6915  11
   3   3  16 180.298 59.7954  11
  -3  -3 -17 194.878 43.1775  26
   3   3  17 281.548 60.1662  11
   3   4 -14 434.387 64.0313  16
   3   4 -14 265.860 51.5889  22
   3   4 -13 192.803 56.8556  16
   3   4 -12 1820.35 177.771  16
   3   4 -11 707.277 123.123  16
   3   4 -10 909.730 143.974  16
   3   4  -9 27227.4 712.953  15
   3   4  -9 27543.1 670.711  20
   3   4  -8 36.3106 54.3992  16
   3   4  -8 45.2922 59.3750  15
   3   4  -8 0.36008 38.8276  20
   3   4  -7 21333.9 674.028  16
  -3  -4   7 22202.1 561.097   9
   3   4  -7 23088.5 613.002  15
   3   4  -7 21124.9 579.172  20
  -3  -4   6 293.041 70.5625   2
  -3  -4   6 322.819 67.4317   9
  -3  -4   6 299.531 81.6581   5
  -3  -4   5 22478.9 583.265   5
  -3  -4   5 20466.3 511.753   2
  -3  -4   4 5192.86 235.315   2
  -3  -4   4 5355.59 262.031   5
  -3  -4   3 1284.59 110.647   2
  -3  -4   2 520.429 65.5837   2
   3   4  -2 591.475 76.4114   7
  -3  -4   1 7892.27 247.377   2
   3   4  -1 9363.34 287.154   7
  -3  -4   0 44955.7 661.786   2
   3   4   0 43923.8 693.040   7
   3   4   1 411.214 59.2963   3
   3   4   1 908.658 90.4149   7
   3   4   2 1371.33 107.595   7
   3   4   2 1417.94 104.189   3
   3   4   3 12118.9 340.964   7
   3   4   3 13225.5 350.391   3
   3   4   4 610.906 74.6399   3
   3   4   4 1126.73 107.937   7
   3   4   5 4371.73 214.858   7
   3   4   5 4491.49 213.826   3
   3   4   6 51287.4 847.597   7
   3   4   6 53944.3 860.342   3
   3   4   7 32045.6 648.942   3
   3   4   7 29286.3 621.728   7
   3   4   8 154.288 51.7332   3
   3   4   8 74.8933 39.6078   7
   3   4   9 2239.83 175.594   3
   3   4   9 1830.70 154.813   7
   3   4  10 490.356 82.7405   3
   3   4  11 20.4381 39.2825  24
   3   4  11 173.593 51.7566  11
   3   4  12 56.0991 54.4976  24
   3   4  12 34.5675 40.4030  11
   3   4  13 39208.0 927.880  24
   3   4  13 39363.4 893.376  11
   3   4  14 819.704 122.348  11
   3   4  15 1746.77 168.272  11
   3   4  16 44.0410 24.1853  17
   3   4  16 0.67287 25.6702  11
  -3  -4 -17 354.440 52.6476  26
   3   4  17 410.592 63.3471  11
   3   5 -13 350.697 60.4276  22
   3   5 -12 728.288 98.1406  22
   3   5 -11 273.654 69.5763  16
   3   5 -11 129.195 55.0016  22
   3   5 -10 4435.11 290.365  16
   3   5 -10 4680.89 251.075  20
   3   5  -9 221.085 71.8272  16
   3   5  -9 290.942 72.2117  20
   3   5  -8 11961.7 446.736  20
   3   5  -8 11877.2 509.492  16
   3   5  -7 11377.3 498.005  16
   3   5  -7 11193.2 432.350  20
   3   5  -6 1522.39 176.694  16
   3   5  -6 1582.23 158.617  20
  -3  -5   5 6836.53 327.213   5
  -3  -5   5 5735.28 279.680   2
  -3  -5   4 14621.6 461.054   5
  -3  -5   4 13297.1 416.937   2
  -3  -5   3 28.5953 24.2523   2
  -3  -5   2 4658.43 215.402   2
  -3  -5   1 1714.40 129.429   2
   3   5   0 3215.43 174.799   7
  -3  -5   0 2983.63 169.725   2
   3   5   1 842.399 93.6976   3
  -3  -5  -1 695.139 84.3918   2
   3   5   1 681.773 80.7145   7
   3   5   2 10764.3 323.846   7
   3   5   2 10754.5 340.747   3
   3   5   3 5767.13 236.349   7
   3   5   3 5485.40 245.675   3
   3   5   4 6338.36 250.475   7
   3   5   4 6914.93 288.349   3
   3   5   5 16551.0 421.003   7
   3   5   5 18752.0 491.942   3
   3   5   6 711.842 98.1294   3
   3   5   7 11606.6 410.299   3
   3   5   8 7384.77 333.921   3
   3   5   9 106.550 47.6681  19
   3   5  10-2.80397 41.2976  24
   3   5  10 49.0115 49.2187  19
   3   5  11 42.6153 49.5542  24
   3   5  11 35.5802 33.2753  19
   3   5  12 1474.85 171.761  24
   3   5  13 630.145 116.748  24
   3   5  13 498.675 96.8910  11
   3   5  14 5521.12 317.669  24
   3   5  14 5031.64 281.132  11
   3   5  15 344.589 67.2170  11
   3   5  16 353.264 61.6796  17
   3   5  16 385.599 64.5811  11
   3   6 -12 535.255 65.4168  22
   3   6 -11 452.761 73.6986  22
   3   6 -10 282.233 74.1272  22
   3   6  -9 1376.35 155.471  22
   3   6  -9 1513.57 145.418  20
   3   6  -8 207.212 64.7715  22
   3   6  -8 322.068 78.0565  20
   3   6  -7 3043.71 241.527  22
   3   6  -7 3227.70 233.101  20
   3   6  -6 14341.6 528.397  22
   3   6  -6 13561.8 487.634  20
   3   6  -5 417.931 96.9526  22
   3   6  -5 473.536 100.368  20
   3   6  -4 470.869 96.2940  20
   3   6  -4 318.681 76.1286  22
   3   6  -3 1587.18 163.509  22
   3   6  -3 1908.00 174.042  20
  -3  -6   2 191.156 53.8090   2
  -3  -6   1 477.519 73.1604   2
  -3  -6   0 11.2233 20.4379   2
  -3  -6  -1 10036.5 353.736   2
   3   6   2 2765.52 191.869   3
  -3  -6  -2 2258.30 171.065   2
   3   6   3 1122.29 122.644   3
   3   6   4 212.344 55.9122   3
   3   6   5 883.734 112.702   3
   3   6   6 4190.33 252.410   3
   3   6   7 4222.79 254.912  18
   3   6   7 4680.96 313.233  19
   3   6   8 3822.02 284.640  19
   3   6   9 80.2460 48.9405  19
   3   6  10 881.197 131.185  24
   3   6  10 638.382 126.245  19
   3   6  11 110.153 47.6095  24
   3   6  11 106.295 60.4405  19
   3   6  12 1448.72 164.923  19
   3   6  12 1466.10 168.275  24
   3   6  13 1477.55 162.925  24
   3   6  14 73.2533 49.9799  24
   3   6  15 122.940 43.3776  17
   3   6  16 51.7260 24.0256  17
   3   7 -10 83.1588 32.2263  22
   3   7  -9 550.782 80.2342  22
   3   7  -8 809.453 106.957  22
   3   7  -7 1197.89 138.471  20
   3   7  -7 1130.70 135.835  22
   3   7  -6 4307.84 274.157  22
   3   7  -6 4428.50 268.076  20
   3   7  -5 3735.73 260.591  22
   3   7  -5 3657.14 252.301  20
   3   7  -4 1058.00 137.244  22
   3   7  -4 1081.06 138.431  20
   3   7  -3 18.8812 38.6241  20
   3   7  -3 23.6783 28.7164  22
   3   7  -2 479.810 95.4269  22
   3   7  -2 296.786 73.0647  20
   3   7  -1 450.737 87.9248  10
   3   7  -1 427.140 86.2422  20
   3   7   0 648.280 100.270  10
   3   7   0 858.239 114.330  20
   3   7   1 1910.72 173.237  10
   3   7   2 4958.53 278.463  10
   3   7   3 14.0518 44.1554  19
   3   7   3 206.096 58.7035  10
   3   7   4 1681.76 184.082  19
   3   7   4 1847.66 171.387  10
   3   7   5 1371.52 169.987  19
   3   7   5 1531.21 153.335  10
   3   7   6 208.882 56.1992  18
   3   7   6 265.708 84.4523  19
   3   7   6 281.647 71.1982  10
   3   7   7 5133.31 290.953  18
   3   7   7 5325.52 348.776  19
   3   7   7 5740.48 299.114  10
   3   7   8 627.070 97.8777  10
   3   7   8 388.818 77.0670  17
   3   7   8 725.527 132.562  19
   3   7   9 4050.35 302.155  19
   3   7  10 57.2453 53.1965  24
   3   7  10 1.63894 36.9406  19
   3   7  11 125.999 60.5934  24
   3   7  11 60.4456 45.6463  19
   3   7  12 633.303 107.309  19
   3   7  12 509.134 96.1716  24
   3   7  13 250.838 56.4603  17
   3   7  13 263.557 60.0299  19
   3   7  13 281.697 67.1477  24
   3   7  14 959.787 105.953  17
   3   7  14 1168.41 117.238  24
   3   7  15-25.9387 27.5164  17
   3   8  -8-34.5083 27.2386  10
   3   8  -7 169.850 44.0383  10
   3   8  -6 3263.65 198.188  10
   3   8  -5 1932.28 161.908  10
   3   8  -4 1892.97 168.449  10
   3   8  -3 521.901 94.1216  10
   3   8  -2 7.50981 36.2844  10
   3   8  -1 32.1747 44.2330  10
   3   8   0 6.06498 35.6032  10
   3   8   1 209.559 60.7465  10
   3   8   2 93.6162 49.7580  10
   3   8   3 53.5396 46.6914  10
   3   8   4 148.168 49.5112  19
   3   8   4 102.764 45.6638  10
   3   8   5 110.311 40.3266  18
   3   8   5 213.222 68.0010  19
   3   8   5 167.347 63.1959  10
   3   8   6 762.724 115.977  18
   3   8   6 959.830 126.450  10
   3   8   6 919.983 140.557  19
   3   8   7 7586.31 403.111  19
   3   8   7 8381.68 360.918  10
   3   8   8 805.809 133.011  19
   3   8   9 29.2973 46.3095  19
   3   8  10 147.968 59.8790  19
   3   8  11 344.661 64.1191  17
   3   8  11 536.289 96.3371  19
   3   8  12 10.2380 18.5574  17
   3   8  12 29.4207 30.0267  19
   3   8  12-0.60011 28.1213  24
   3   8  13 905.301 94.8954  19
   3   8  13 768.609 77.6460  17
   3   9  -5 1518.41 109.634  10
   3   9  -4 586.112 78.0455  10
   3   9  -3 2526.52 166.521  10
   3   9  -2 105.458 40.8371  10
   3   9  -1 524.150 85.2352  10
   3   9   0 629.933 95.9380  10
   3   9   1 453.151 83.3158  10
   3   9   2 101.905 34.2919  10
   3   9   3 8.35131 43.9248  10
   3   9   4-23.7719 68.1720  18
   3   9   4-9.13607 44.1093  10
   3   9   5 2258.96 185.882  19
   3   9   5 2447.42 184.967  10
   3   9   5 2209.70 179.189  18
   3   9   6 303.554 70.2480  18
   3   9   6 255.975 72.3071  19
   3   9   6 336.256 77.5080  10
   3   9   7 7871.81 357.031  19
   3   9   8 9407.95 387.556  19
   3   9   9 1989.17 170.312  19
   3   9  10 47.1553 29.5838  19
   3   9  11 152.963 45.3782  19
   3  10  -1 173.800 36.8314  18
   3  10  -1 270.723 46.5208  10
   3  10   0-32.5858 38.5236  18
   3  10   0 32.7500 28.0300  10
   3  10   1 11.3918 32.9976  18
   3  10   1 49.0121 30.1388  10
   3  10   2 17.0742 34.7880  18
   3  10   2 68.7506 32.0460  10
   3  10   3 175.328 44.6690  18
   3  10   3 183.970 44.6355  10
   3  10   4 4.97378 27.8443  18
   3  10   4 13.8215 35.3462  10
   3  10   5 49.2682 33.6436  18
   4  -8  -4 69.5880 28.2589  23
  -4   8   3 206.644 44.8616  25
   4  -8  -3 185.033 46.6736  23
  -4   8   2-81.1414 35.3435  25
   4  -8  -2-25.9814 30.4169  23
  -4   8   1 3298.94 164.583  25
   4  -8  -1 3537.32 187.527  23
   4  -8   0 25.1124 31.3306  23
  -4   8   0-89.9765 34.4466  25
   4  -8   1 12.5249 26.0599  23
   4  -8   2-3.35598 25.6876  23
  -4   7   9 64.4314 34.2002  19
  -4   7   8 846.486 107.302  19
  -4   7   7 221.079 55.2341  25
   4  -7  -7 191.326 48.3078  23
  -4   7   7 320.704 73.9024  19
  -4   7   6 2117.38 162.628  25
   4  -7  -6 1998.74 162.289  23
  -4   7   6 1962.76 176.603  19
  -4   7   5 4262.14 236.870  25
   4  -7  -5 3934.45 238.094  23
  -4   7   5 4487.61 267.391  19
  -4   7   4 100.759 42.1335  25
   4  -7  -4 135.105 59.7409  23
  -4   7   3 354.101 71.4971  25
   4  -7  -3 393.725 83.4923  23
   4  -7  -2 360.037 81.0270  23
   4  -7  -1 21.0217 39.9050  23
   4  -7   0 1898.59 174.503  23
   4  -7   1 152.170 61.7260  23
   4  -7   2 38.4616 37.4971  23
   4  -7   3 286.347 65.1142  23
   4  -7   4 46.1873 40.0797  23
   4  -7   5 284.067 55.9091  23
  -4   6  11 174.179 45.6320  19
  -4   6  10 1783.47 154.579  19
  -4   6   9 1745.83 167.158  19
   4  -6  -8 1408.85 142.487  23
   4  -6  -7 4571.64 273.244  23
  -4   6   7 4443.78 264.778  25
   4  -6  -6 507.856 95.7174  23
  -4   6   6 651.311 107.591  25
  -4   6   5 587.629 100.890  25
   4  -6  -5 534.034 104.507  23
  -4   6   4 564.373 102.351  25
   4  -6  -4 583.505 108.421  23
   4  -6  -3 278.669 77.5648  23
   4  -6  -2 529.568 108.759  23
   4  -6  -1 80.7414 48.6339  14
   4  -6  -1 103.368 70.7469  23
   4  -6   0 4506.75 277.800  14
   4  -6   0 4536.55 297.771  23
   4  -6   1 330.535 78.9844  14
   4  -6   1 218.643 76.4019  23
   4  -6   2 43.1225 40.1318  14
   4  -6   2 103.413 54.4155  23
   4  -6   3 3417.81 232.740  14
   4  -6   3 3987.80 266.536  23
   4  -6   4 88.5335 46.9563  14
   4  -6   4 126.394 52.7985  23
   4  -6   5 793.629 107.385  14
   4  -6   5 508.098 88.3133  23
   4  -6   6 2418.28 174.180  14
   4  -6   6 2361.39 172.823  23
   4  -6   7 1954.57 144.851  14
   4  -6   8 1736.59 121.018  14
  -4   5  12 45.4673 33.9246  11
  -4   5  11 12.1615 31.8004  11
  -4   5  11 53.7174 39.2452  19
  -4   5  10 490.742 87.1367  11
  -4   5   9 34.6654 34.1743  11
   4  -5  -9-28.2578 41.2855  23
   4  -5  -8 142.723 58.3709  23
  -4   5   8 162.965 56.9192  11
   4  -5  -7 2387.39 216.032  23
  -4   5   7 2813.80 215.003  11
   4  -5  -6 2270.48 213.195  23
   4  -5  -5 11907.9 498.002  23
   4  -5  -4 8834.89 428.306  23
   4  -5  -3 8840.54 406.831  14
   4  -5  -3 8714.06 422.474  23
   4  -5  -2 767.835 121.367  14
  -4   5   2 535.560 92.8552   8
   4  -5  -2 902.309 138.344  23
   4  -5  -1 27.7295 31.1195  14
  -4   5   1-43.0830 37.4367   8
   4  -5  -1-75.1934 50.6129  23
   4  -5   0 257.004 72.2893  14
  -4   5   0 282.500 62.8509   8
   4  -5   0 203.280 63.9403  23
   4  -5   1 1167.52 144.933  14
  -4   5  -1 966.097 119.173   8
   4  -5   1 1199.44 156.146  23
   4  -5   2 260.242 68.6741  14
  -4   5  -2 166.971 55.1183   8
   4  -5   2 231.739 76.8201  23
   4  -5   3 6738.33 347.818  14
   4  -5   3 7030.08 369.506  23
   4  -5   4 1340.69 154.654  14
   4  -5   4 1569.76 173.529  23
   4  -5   5 2297.36 201.711  14
   4  -5   5 2515.22 210.937  23
   4  -5   6 5043.58 290.766  14
   4  -5   6 5524.94 300.552  23
   4  -5   7 2264.42 188.531  14
   4  -5   8 1002.82 121.916  14
   4  -5   9 333.478 69.4351  14
   4  -5  10-11.9410 21.0027  14
   4  -5  11-15.0124 25.2049  14
  -4   4  14 34.3271 26.4920  11
  -4   4  13 100.951 44.1586  11
  -4   4  12 1558.81 154.150  11
  -4   4  11 7.93597 34.8495  11
   4  -4 -10-2.71603 41.5132  23
  -4   4  10 48.2413 43.0020  11
  -4   4   9 273.724 72.4991  11
   4  -4  -9 256.930 64.7539  23
   4  -4  -8 59.9505 38.4006  23
   4  -4  -7 98.9034 50.7298  23
   4  -4  -6 16965.3 596.431  23
   4  -4  -5 10435.8 459.300  23
   4  -4  -4 3023.08 242.181  23
   4  -4  -3 6425.31 333.261  14
  -4   4   3 6877.45 309.934   8
   4  -4  -3 6175.57 341.624  23
  -4   4   2 1990.65 168.594   8
  -4   4   2 1863.62 166.058   4
  -4   4   1 49.6226 36.7512   4
  -4   4   1 0.35365 25.9683   8
  -4   4   0 327.626 74.8319   4
  -4   4   0 374.577 78.9658   8
  -4   4  -1 16.0251 26.3988   8
   4  -4   2 97.4191 41.7203  14
  -4   4  -2 62.4549 34.6429   8
   4  -4   3 256.556 65.7731  14
  -4   4  -3 237.815 65.7345   8
   4  -4   3 167.189 67.6938  23
   4  -4   4 746.289 118.147  14
  -4   4  -4 864.693 116.768   8
   4  -4   4 926.998 130.335  23
   4  -4   5 160.417 56.1492  14
  -4   4  -5 212.756 48.1713   8
   4  -4   5 292.073 75.0532  23
   4  -4   6 12251.2 471.371  14
   4  -4   7 4931.37 298.296  14
   4  -4   8 5597.03 309.731  14
   4  -4   9 1578.70 160.500  14
   4  -4  10 373.695 77.4084  14
   4  -4  11 193.193 51.9817  14
   4  -4  12 1233.56 110.158  14
  -4   3  15 217.276 45.2441  11
  -4   3  14 400.013 71.9277  11
  -4   3  13 1302.84 141.057  11
  -4   3  12 806.016 125.636  11
  -4   3  11 1282.31 156.947  11
   4  -3 -10 103.462 64.6224  23
  -4   3  10 36.1740 44.4369  11
   4  -3  -9 53.6377 35.0076  23
   4  -3  -8 67.7861 39.6052  23
   4  -3  -7 15.3689 33.2598  23
  -4   3   6 3722.04 227.936   5
  -4   3   5 63.1371 27.0374   4
  -4   3   5 61.8214 40.2949   5
  -4   3   4 5677.26 260.110   8
  -4   3   4 6201.44 272.282   5
  -4   3   4 6484.52 279.187   4
  -4   3   3 28053.7 613.930   8
  -4   3   3 30019.2 635.341   4
  -4   3   2 16837.1 441.125   8
  -4   3   2 21490.3 526.897   4
  -4   3   1 10108.9 358.598   8
  -4   3   1 10186.4 359.929   4
  -4   3   0 53.1861 41.3153   4
  -4   3   0 66.9710 39.1341   8
  -4   3  -1 28549.8 620.367   8
  -4   3  -1 21986.1 592.371   4
  -4   3  -2 385.548 80.2123   4
  -4   3  -2 490.746 79.2497   8
  -4   3  -3 2724.28 187.297   8
  -4   3  -3 2306.37 187.977   4
  -4   3  -4 8992.33 354.172   8
  -4   3  -5 793.742 104.731   8
   4  -3   6 25816.3 690.191  14
   4  -3   6 26918.0 664.535  13
  -4   3  -6 26701.9 642.061   8
   4  -3   7 32138.9 788.086  14
   4  -3   7 33519.5 757.351  13
  -4   3  -7 31295.2 711.163   8
   4  -3   8 41037.2 915.085  14
   4  -3   8 43040.4 872.031  13
  -4   3  -8 42799.4 832.799   8
   4  -3   9 3088.13 237.374  14
   4  -3  10 6329.72 332.130  14
   4  -3  11 10.9591 56.4908  14
   4  -3  12 714.722 101.432  14
   4  -3  13 77.4960 37.5257  14
   4  -3  14 410.509 56.1362  14
  -4   2  15 176.002 41.2408  11
  -4   2  14 19.9793 33.0611  11
  -4   2  13 6564.95 324.973  11
  -4   2  12 426.998 91.6265  11
  -4   2  11 22328.4 665.984  11
  -4   2  10 880.494 127.408  11
   4  -2  -9 1775.57 187.659  23
   4  -2  -8 1251.80 155.251  23
  -4   2   7 101.605 47.4518   5
  -4   2   7 208.829 55.4078   4
  -4   2   6 1443.53 145.030   5
  -4   2   6 1613.36 139.916   4
  -4   2   5 21402.3 518.107   4
  -4   2   5 20661.7 546.722   5
  -4   2   4 39104.4 742.793   5
  -4   2   4 38128.1 721.351   4
  -4   2   3 81.2733 32.7797   8
  -4   2   3 19.6225 26.1040   5
  -4   2   3 16.7527 21.4543   4
  -4   2   2 8371.80 283.691   8
  -4   2   2 8537.41 297.551   4
  -4   2   1 2346.57 152.259   8
  -4   2   1 2014.65 156.984   4
  -4   2   0 8199.87 285.621   8
  -4   2   0 9345.98 323.950   4
  -4   2  -1 5222.52 231.885   8
  -4   2  -1 4692.87 233.446   4
  -4   2  -2 1150.19 113.067   8
  -4   2  -2 1386.37 125.535   4
  -4   2  -3 8003.87 303.512   8
  -4   2  -3 8645.65 334.351   4
  -4   2  -4 770.548 98.1083   8
  -4   2  -4 831.113 103.329   4
  -4   2  -5 359.606 75.3950   4
  -4   2  -5 544.919 85.3977   8
  -4   2  -6 751.826 101.607   8
  -4   2  -7 11426.9 401.515   8
   4  -2   8 18498.0 558.031  13
  -4   2  -8 18400.1 521.376   8
   4  -2   9 18085.1 558.367  13
  -4   2  -9 18069.1 515.028   8
   4  -2  10 10599.0 422.749  13
   4  -2  11 7783.85 349.806  13
   4  -2  12 219.910 55.4794  13
   4  -2  13 2050.11 153.940  13
   4  -2  14 3.99106 29.0511  14
   4  -2  15 67.4959 28.3066  14
  -4   1  15 571.525 71.7723  11
  -4   1  14 321.339 65.6313  11
  -4   1  13 1517.40 156.722  11
  -4   1  12 21615.6 628.995  11
   4  -1 -11 2630.90 205.094  15
  -4   1  11 2576.54 217.864  11
  -4   1  10 3120.38 221.587   9
   4  -1 -10 3147.78 225.302  15
  -4   1  10 3226.80 242.930  11
  -4   1   9 727.539 103.073   9
   4  -1  -9 643.199 99.4209  15
   4  -1  -9 383.790 78.7000  23
  -4   1   8 301.406 68.6750   9
  -4   1   7 499.487 85.2888   9
  -4   1   7 537.601 101.074   5
  -4   1   6 10906.6 428.559   5
  -4   1   5 101788. 1457.96   5
  -4   1   4 532.778 98.5366   5
  -4   1   4 511.346 75.2461   4
  -4   1   3 91028.0 1257.55   5
  -4   1   3 93227.8 1190.25   4
  -4   1   2 22900.2 517.810   5
  -4   1   2 22879.3 500.102   4
  -4   1   1 6725.59 253.935   4
  -4   1   1 5947.06 216.416   8
  -4   1   0 53138.1 753.130   8
  -4   1   0 50003.2 817.346   4
  -4   1  -1 909.494 87.9528   8
  -4   1  -1 852.928 94.1560   4
  -4   1  -2 200350. 2032.48   8
  -4   1  -2 206746. 2080.70   4
  -4   1  -3 6898.21 276.235   4
   4  -1   4 14142.2 378.755   7
  -4   1  -4 14775.7 418.726   4
   4  -1   5 15684.3 417.950   7
  -4   1  -5 14028.3 428.434   4
   4  -1   6 27.3573 31.9980   7
   4  -1   7 5325.14 259.499   7
   4  -1   8 6989.85 310.699   7
   4  -1   9 73108.6 1229.83  13
   4  -1   9 76476.7 1192.63   7
   4  -1  10 2190.58 194.503  13
   4  -1  10 2308.84 186.521   7
   4  -1  11 30109.7 748.167  13
   4  -1  12 2343.73 197.318  13
   4  -1  13 22.0682 41.8406  13
   4  -1  14 35.1422 33.0350  13
   4  -1  15 99.1429 33.0754  13
   4  -1  16 1417.89 101.697  14
   4   0 -15 318.802 56.4207  16
   4   0 -14 106.688 35.1954  16
   4   0 -13 1430.43 150.268  16
   4   0 -13 1318.37 128.326  15
  -4   0  13 1403.40 141.832  11
   4   0 -12 3745.33 257.799  16
   4   0 -12 3506.76 230.636  15
  -4   0  12 3285.26 229.707  11
   4   0 -11 4804.74 296.135  16
   4   0 -11 4502.61 274.366  15
  -4   0  11 4459.63 277.673  11
  -4   0  10 34865.6 791.978   9
   4   0 -10 35168.4 804.889  15
  -4   0  10 35649.4 819.984  11
  -4   0   9 2351.07 192.693   9
   4   0  -9 2135.26 185.729  15
  -4   0   9 2319.92 194.681  11
  -4   0   8 1340.72 142.838   9
  -4   0   8 1277.24 166.665   5
  -4   0   7 19.3587 25.8259   9
  -4   0   7 163.434 85.4933   5
  -4   0   6 407.059 102.859   5
  -4   0   5 10301.3 435.035   5
  -4   0   4 28117.3 704.328   5
  -4   0   3 36164.3 768.930   5
  -4   0   2 6663.90 297.183   5
  -4   0   1 5455.58 248.691   5
   4   0  -1 5769.81 194.316   7
  -4   0   1 5085.75 221.225   4
  -4   0   0 32536.1 507.467   8
  -4   0   0 31810.6 573.921   4
   4   0   1 10817.1 291.627   7
  -4   0  -1 9505.38 295.850   4
   4   0   2 210.527 41.9117   7
  -4   0  -2 185.342 41.6159   4
   4   0   3 9489.55 293.949   7
  -4   0  -3 9761.82 297.400   4
  -4   0  -4 51825.7 791.132   4
   4   0   4 51408.6 798.378   7
   4   0   5 1113.27 107.514   7
  -4   0  -5 1146.65 107.003   4
  -4   0  -6 191.500 46.3098   4
   4   0   6 191.244 48.2172   7
   4   0   7 7582.31 312.486   7
   4   0   8 756.109 101.669   7
   4   0   9 3642.65 231.462   7
   4   0  10 29698.0 755.358  11
   4   0  10 30906.9 730.206   7
   4   0  11 5603.05 321.133  11
   4   0  11 5551.39 300.285   7
   4   0  12 12180.2 476.398  11
   4   0  13 3328.76 236.496  13
   4   0  14 1574.57 154.596  13
   4   0  15 255.764 57.2681  13
   4   0  16 92.0152 31.3613  13
   4   1 -15 94.9786 37.0483  16
   4   1 -14 277.295 60.5297  16
   4   1 -13 2202.92 192.402  16
   4   1 -13 2195.67 170.676  15
   4   1 -12 15693.2 552.601  16
   4   1 -12 15303.3 499.232  15
   4   1 -11 23005.4 692.320  16
   4   1 -11 22433.5 636.853  15
   4   1 -10 40014.0 927.932  16
  -4  -1  10 38033.4 839.080   9
   4   1 -10 38265.3 865.050  15
   4   1  -9 29124.8 762.189  16
  -4  -1   9 27447.7 693.362   9
   4   1  -9 27873.5 712.090  15
  -4  -1   8 8844.28 367.678   9
  -4  -1   8 8693.35 454.963   5
  -4  -1   7 718.250 101.568   9
  -4  -1   7 808.553 147.405   5
  -4  -1   6 3840.54 287.119   5
  -4  -1   5 6536.35 358.178   5
  -4  -1   4 52607.4 1007.13   5
  -4  -1   3 6220.56 303.948   5
   4   1  -3 6450.02 223.810   7
  -4  -1   2 146707. 1773.08   5
   4   1  -2 155189. 1558.65   7
  -4  -1   1 29874.7 602.432   5
   4   1  -1 32311.7 544.519   7
  -4  -1   0 71439.7 959.963   5
   4   1   0 70983.3 904.068   7
  -4  -1  -1 17968.1 394.755   4
   4   1   1 19726.3 427.135   7
  -4  -1  -2 6949.64 230.396   4
   4   1   2 6890.67 247.568   7
   4   1   3 105603. 1260.60   7
  -4  -1  -3 106909. 1179.10   4
   4   1   4 12299.7 355.940   7
  -4  -1  -4 13478.5 326.766   4
   4   1   5 11590.4 363.167   7
   4   1   6 10179.8 354.741   7
   4   1   7 47.9661 32.3281   7
   4   1   8 17528.6 513.414   7
   4   1   9 58.9952 29.0235   7
   4   1  10 9585.41 412.574  11
   4   1  10 9462.75 396.928   7
   4   1  11 2376.02 211.602  11
   4   1  11 2798.80 217.191   7
   4   1  12 17013.8 576.357  11
   4   1  13 6640.40 351.119  11
   4   1  14 436.783 94.0852  11
   4   1  15 1.60406 39.5268  13
   4   1  16 6.13547 26.4764  13
   4   2 -15 45.8992 27.1965  16
   4   2 -14 68.7336 44.9810  16
   4   2 -13 25.9148 44.6467  16
   4   2 -12 2373.49 215.880  16
   4   2 -12 2114.50 181.417  15
   4   2 -11 118.772 77.4614  16
   4   2 -11-39.2998 39.2095  15
   4   2 -10 7069.70 390.737  16
   4   2 -10 6878.24 352.856  15
   4   2  -9 14415.7 551.527  16
  -4  -2   9 14855.1 499.170   9
   4   2  -9 13735.5 498.919  15
   4   2  -8 16.7255 40.8491  16
   4   2  -8 99.4507 60.7882  15
  -4  -2   8 9.33296 34.3346   9
  -4  -2   7 26.5106 37.4399   9
  -4  -2   7 77.4577 81.4228   5
  -4  -2   6 803.959 104.699   9
  -4  -2   6 652.028 121.806   5
  -4  -2   5 2525.52 214.391   5
  -4  -2   4 440.509 87.3488   5
  -4  -2   3 17485.3 488.788   5
   4   2  -3 17515.9 409.709   7
  -4  -2   2 23035.4 523.812   5
   4   2  -2 24150.2 484.633   7
  -4  -2   1 2340.22 148.448   5
   4   2  -1 2673.85 150.938   7
  -4  -2   0 82.5126 34.0758   5
   4   2   0 53.3447 27.5183   7
  -4  -2  -1 218305. 2036.23   5
   4   2   1 213189. 2135.17   7
  -4  -2  -2 3059.12 144.805   4
   4   2   2 3558.34 184.781   7
   4   2   3 1314.35 115.127   7
   4   2   4 15262.7 407.897   7
   4   2   5 20773.9 504.300   7
   4   2   6 1646.08 140.503   7
   4   2   7 227.055 61.4196   7
   4   2   8 5036.04 271.232   7
   4   2   9 793.847 109.045   7
   4   2  10 116.236 31.3239  11
   4   2  10 190.940 46.0661   7
   4   2  11 2264.65 201.691  11
   4   2  11 2278.79 198.701   7
   4   2  12 1019.39 141.310  11
   4   2  13 31.3663 43.2710  11
   4   2  14 300.447 79.9563  11
   4   2  15 467.676 90.5800  11
   4   2  16-9.98232 38.8968  13
   4   2  17-25.1538 28.0748  13
   4   3 -14 118.577 40.8635  16
   4   3 -13 578.792 96.2543  16
   4   3 -12 1557.72 174.864  16
   4   3 -11 183.112 66.2137  16
   4   3 -11 182.204 52.5568  15
   4   3 -10 1310.85 168.799  16
   4   3 -10 1155.83 142.429  15
   4   3  -9 13362.1 549.148  16
   4   3  -9 13320.1 491.850  15
   4   3  -9 12843.0 450.174  20
   4   3  -8 8891.76 439.527  16
  -4  -3   8 9033.30 380.812   9
   4   3  -8 9610.29 409.999  15
   4   3  -7 5154.63 322.913  16
   4   3  -7 5142.04 289.091  15
  -4  -3   7 4862.89 267.166   9
  -4  -3   6 6372.37 362.927   5
  -4  -3   6 5983.29 285.109   9
  -4  -3   5 1320.70 152.971   5
  -4  -3   5 1500.15 136.516   9
  -4  -3   4 535.487 95.8028   5
  -4  -3   3-12.0592 32.3064   5
   4   3  -3 11.9895 25.7471   7
  -4  -3   2 23.8715 28.4486   5
   4   3  -2 1392.05 114.645   7
   4   3  -1 8250.72 283.386   7
  -4  -3   1 7750.82 280.751   5
  -4  -3   0 5084.34 213.447   5
   4   3   0 5474.62 231.687   7
   4   3   1 136883. 1545.22   7
   4   3   2 121324. 1433.12   7
   4   3   3 68943.6 1008.57   7
   4   3   4 1092.49 116.009   7
   4   3   5 263.550 59.1804   7
   4   3   6 1143.63 120.847   7
   4   3   7 77.6097 37.3250   7
   4   3   8 682.621 101.550   7
   4   3   9 1835.46 167.860   7
   4   3  10 598.152 101.033   7
   4   3  10 515.555 92.1756  11
   4   3  11 21.7149 43.7623  11
   4   3  11 49.5913 42.0582   7
   4   3  12 11473.4 472.298  11
   4   3  13 2349.73 190.170  17
   4   3  13 2496.32 216.132  11
   4   3  14-53.8816 34.3136  17
   4   3  14 59.1174 49.4050  11
   4   3  15 2714.10 209.005  11
   4   3  16 124.538 49.0046  11
   4   3  17 47.9202 20.0234  13
   4   4 -13-33.8599 29.7309  16
   4   4 -12 413.071 84.6124  16
   4   4 -11 366.970 86.0715  16
   4   4 -10 223.183 72.1895  16
   4   4 -10 288.678 67.5643  20
   4   4  -9 57.6673 53.3627  16
   4   4  -9 178.707 67.5507  15
   4   4  -9 64.9456 36.4234  20
   4   4  -8 1071.06 157.663  16
   4   4  -8 1154.18 136.840  20
   4   4  -7 3993.53 297.920  16
   4   4  -7 4952.56 289.194  15
  -4  -4   7 4649.67 260.536   9
   4   4  -7 4447.70 268.472  20
   4   4  -6 1925.43 199.359  16
   4   4  -6 2064.24 180.943  15
  -4  -4   6 1673.76 150.316   9
  -4  -4   5 3896.94 260.596   5
  -4  -4   5 3657.40 214.405   9
  -4  -4   4 1563.22 158.004   5
  -4  -4   4 1651.00 136.498   9
  -4  -4   3 623.832 95.5824   5
  -4  -4   2 851.335 102.167   5
   4   4  -2 845.229 98.8176   7
   4   4  -1 70.5988 31.9436   7
   4   4   0 8426.68 300.931   7
   4   4   1 748.681 91.0441   7
   4   4   2 78404.6 1095.03   7
   4   4   3 6508.79 271.151   7
   4   4   4 3343.14 195.902   7
   4   4   5 68.8720 28.6825   7
   4   4   6 1853.92 161.000   7
   4   4   7 11723.6 415.906   7
   4   4   8 430.995 78.6540   7
   4   4   9 44.7588 36.7228   7
   4   4  10 1239.28 140.523  19
   4   4  10 976.896 130.349  11
   4   4  10 1052.67 129.758   7
   4   4  11 454.012 84.6377  24
   4   4  11 376.256 79.7015  11
   4   4  11 419.776 80.7646   7
   4   4  12 3655.29 259.889  11
   4   4  13 13.8461 57.7102  11
   4   4  14 10436.8 397.636  17
   4   4  14 11888.2 450.842  11
   4   4  15 387.057 68.8234  17
   4   4  15 298.682 70.3919  11
   4   4  16-75.0660 29.6264  17
   4   4  16-10.8005 25.5084  13
   4   5 -12 32.5487 29.7421  22
   4   5 -11 421.495 79.5839  22
   4   5 -10 3131.63 240.977  16
   4   5 -10 3596.82 211.463  20
   4   5  -9-38.3286 38.1532  16
   4   5  -9 40.6706 45.5072  20
   4   5  -8 1383.66 178.713  16
   4   5  -8 1498.05 159.323  20
   4   5  -7 161.991 67.0370  16
   4   5  -7 235.366 67.8713  15
   4   5  -7 120.743 44.0089  20
   4   5  -6-3.89712 45.3663  16
   4   5  -6 58.7749 39.9637  15
   4   5  -6-18.8155 62.0021  20
   4   5  -5 7859.27 420.709  16
   4   5  -5 8926.39 369.955  15
   4   5  -5 8000.10 369.593  20
   4   5  -4 460.814 115.744  16
   4   5  -4 343.767 66.4625  12
   4   5  -4 319.109 65.7887  20
  -4  -5   3 790.344 109.654   5
  -4  -5   2 424.543 76.6302   5
   4   5  -1 23.1191 32.6448   7
   4   5   0 804.887 99.0542   7
   4   5   1 15.1177 23.8395   7
   4   5   2 1054.33 111.472   7
   4   5   3 7509.09 305.669   7
   4   5   4 3510.00 208.862   7
   4   5   5 2364.68 170.391   7
   4   5   6-2.57848 23.2796   7
   4   5   7 6264.44 297.079   7
   4   5   8 1585.82 156.821   7
   4   5   8 1572.52 172.298  19
   4   5   8 1621.18 158.027  18
   4   5   9 1109.27 144.282  19
   4   5   9 1161.22 134.897  18
   4   5  10 422.296 87.8019  19
   4   5  11 59.1285 44.1996  19
   4   5  12 21.2682 30.1806  24
   4   5  13 1923.58 182.201  17
   4   5  13 2387.73 194.288  11
   4   5  14 606.708 99.0156  17
   4   5  14 649.639 95.0988  11
   4   5  15 375.169 70.6453  17
   4   5  15 525.090 78.7937  11
   4   5  16 396.165 57.8560  17
   4   6 -11 53.7823 26.3973  22
   4   6 -10 967.344 107.274  22
   4   6  -9 37.7544 27.8056  22
   4   6  -9 120.278 48.9538  20
   4   6  -8 145.032 52.6077  22
   4   6  -8 218.195 63.8547  20
   4   6  -7 895.554 127.091  22
   4   6  -7 872.755 123.778  20
   4   6  -6 542.487 102.324  22
   4   6  -6 666.752 117.419  20
   4   6  -5 4065.36 265.293  20
   4   6  -5 4161.95 272.229  22
   4   6  -4 1394.15 141.158  12
   4   6  -4 1581.51 166.796  20
   4   6  -3 3239.94 216.133  12
   4   6  -3 3468.31 239.859  20
   4   6  -2 138.463 49.2174  12
   4   6  -2 121.831 57.3530  20
   4   6  -1 33.2822 46.1917  12
   4   6  -1 26.4638 31.0254  20
   4   6   0 5715.38 287.073  12
   4   6   1 4520.05 234.381   7
   4   6   2 9079.64 332.855   7
   4   6   3 5545.61 260.597   7
   4   6   4 4494.47 232.916   7
   4   6   5 1418.94 165.753  19
   4   6   5 1389.36 154.301  18
   4   6   6 1749.56 168.680  17
   4   6   6 1835.61 188.310  19
   4   6   6 1503.24 157.761  18
   4   6   7 2948.28 224.931  17
   4   6   7 2950.91 244.418  19
   4   6   7 3055.82 227.641  18
   4   6   8 8095.71 387.694  17
   4   6   8 9124.67 435.545  19
   4   6   8 9224.05 391.924  18
   4   6   9 951.116 131.276  17
   4   6   9 1058.91 152.106  19
   4   6   9 951.213 123.091  18
   4   6  10 146.759 50.3000  17
   4   6  10 288.189 80.2011  19
   4   6  11 191.532 62.3198  17
   4   6  11 216.942 71.3302  19
   4   6  12 1145.66 142.568  17
   4   6  12 1188.08 140.852  19
   4   6  13 69.0153 42.6594  17
   4   6  14 311.114 63.6293  17
   4   6  15 1857.53 139.474  17
   4   7  -9-93.6985 40.7273  22
   4   7  -8-16.1644 33.6202  22
   4   7  -8 65.7110 35.5709  20
   4   7  -7 91.9920 44.7001  22
   4   7  -7 72.3227 48.0254  20
   4   7  -6 10.7693 29.6374  22
   4   7  -6 0.90149 42.7336  20
   4   7  -5 2657.96 205.927  22
   4   7  -5 2721.74 212.046  20
   4   7  -4 551.269 103.327  20
   4   7  -3 106.688 65.1506  20
   4   7  -2 365.050 73.5824  10
   4   7  -2 523.992 99.6478  20
   4   7  -1 33.1787 51.6075  20
   4   7   0 256.288 72.6115  12
   4   7   0 318.170 70.3245  20
   4   7   1 860.802 122.556  12
   4   7   2 628.285 102.199  12
   4   7   3 10910.0 418.220  12
   4   7   3 10280.2 442.490  19
   4   7   4-42.5157 65.7867  18
   4   7   4 87.3002 48.6852  19
   4   7   5 7507.46 393.825  19
   4   7   5 6648.63 351.820  18
   4   7   6 654.916 108.415  18
   4   7   6 628.100 124.490  19
   4   7   7 2165.66 187.794  17
   4   7   7 2459.45 233.672  19
   4   7   7 2459.54 205.917  18
   4   7   8 3876.56 257.934  17
   4   7   8 3845.52 287.525  19
   4   7   8 4080.09 259.894  18
   4   7   9 231.010 67.4400  17
   4   7   9 124.558 55.6562  19
   4   7  10 528.390 98.0145  17
   4   7  10 572.861 107.789  19
   4   7  11 18.7509 27.4602  17
   4   7  11 45.1290 45.0261  19
   4   7  12 297.278 67.9312  17
   4   7  12 378.292 81.4558  19
   4   7  13-0.90454 34.3595  17
   4   7  14 748.883 88.4751  17
   4   8  -7 35.6521 17.9572  10
   4   8  -6 201.969 45.3895  10
   4   8  -5 916.265 99.5414  10
   4   8  -4 10115.7 376.242  20
   4   8  -4 9273.68 343.021  10
   4   8  -3 3028.64 211.494  20
   4   8  -3 2808.16 193.444  10
   4   8  -2 1572.62 151.040  20
   4   8  -2 1350.70 136.708  10
   4   8  -1 371.587 73.5313  10
   4   8  -1 326.477 76.4897  20
   4   8   0 604.703 91.5849  10
   4   8   1 1548.20 148.727  10
   4   8   2 388.901 77.5877  10
   4   8   3 535.126 92.3945  18
   4   8   4 4856.32 293.516  19
   4   8   4 4090.92 275.771  18
   4   8   5 4669.29 298.028  19
   4   8   5 4149.50 273.054  18
   4   8   6 22363.5 674.482  19
   4   8   6 21898.9 627.707  18
   4   8   7 1254.40 161.729  19
   4   8   7 1205.23 144.429  18
   4   8   8 3524.18 260.061  19
   4   8   8 3560.36 224.433  18
   4   8   9 1018.94 138.196  19
   4   8  10 585.459 83.8350  17
   4   8  10 838.691 120.952  19
   4   8  11 18.8882 24.8005  17
   4   8  11 133.349 48.3445  19
   4   8  12-15.6403 21.7297  17
   4   9  -4 3061.26 143.163  10
   4   9  -3 1410.36 108.234  10
   4   9  -3 1301.93 112.533  18
   4   9  -2 261.285 57.0809  18
   4   9  -2 230.163 46.8278  10
   4   9  -1 1523.27 125.484  10
   4   9  -1 1478.10 142.295  18
   4   9   0 41.8760 42.5872  18
   4   9   0 110.593 40.8694  10
   4   9   1-35.1453 55.0413  18
   4   9   1-73.9417 46.3432  10
   4   9   2-66.0533 66.5861  18
   4   9   2 14.8589 27.2696  10
   4   9   3-47.8395 69.7786  18
   4   9   3 3.96366 33.3536  10
   4   9   4 1156.00 135.075  18
   4   9   5 31.1692 46.1049  18
   4   9   6 2185.25 177.864  19
   4   9   6 2249.34 174.423  18
   4   9   7 513.875 91.3847  19
   4   9   7 646.712 92.9128  18
   4   9   8 634.326 96.7818  19
   4   9   9 82.2965 47.9738  19
   4  10   0 543.003 66.4229  18
   4  10   1 1390.89 110.569  18
   4  10   2 597.770 76.0621  18
   4  10   3-24.4288 29.1678  18
   4  10   4 132.747 38.8210  18
   4  10   5 1213.95 97.3981  18
  -5   7   6 2868.85 157.544  19
   5  -7  -5 2239.27 141.630  23
  -5   7   5 2380.44 148.232  19
   5  -7  -4 1433.86 121.972  23
  -5   7   4 1268.73 109.976  19
   5  -7  -3 476.660 73.7836  23
  -5   7   3 546.300 70.1869  19
   5  -7  -2 439.379 72.1767  23
   5  -7  -1 1003.14 107.701  23
   5  -7   0 167.085 44.8080  23
   5  -7   1 628.192 80.8655  23
   5  -7   2 590.973 75.1322  23
  -5   6   9 2050.69 141.653  19
   5  -6  -8 814.684 88.6886  23
  -5   6   8 932.258 108.181  19
   5  -6  -7 116.923 37.4637  23
   5  -6  -6 834.204 111.092  23
   5  -6  -5 671.087 104.018  23
   5  -6  -4 184.840 63.4027  23
   5  -6  -3 1269.65 150.604  23
   5  -6  -2 916.648 129.153  23
   5  -6  -1 424.249 90.1636  23
   5  -6   0 4.52425 39.6988  23
   5  -6   1 2945.03 204.614  14
   5  -6   1 3188.67 222.745  23
   5  -6   2 1331.27 133.576  14
   5  -6   2 1340.20 140.436  23
   5  -6   3 416.119 73.5076  14
   5  -6   3 411.164 78.2288  23
   5  -6   4 816.856 97.3816  14
   5  -6   4 838.908 100.241  23
   5  -6   5 2456.75 160.646  14
   5  -6   5 2771.06 162.187  23
   5  -6   6 1297.56 106.155  14
  -5   5  10-4.32634 20.9049  11
  -5   5  10-12.2059 23.9586  19
   5  -5  -9 61.0431 37.1714  23
  -5   5   9-6.79564 28.9390  11
   5  -5  -8 195.678 55.9980  23
  -5   5   8 239.666 58.0869  11
   5  -5  -7 874.852 127.669  23
  -5   5   7 852.029 110.329  11
   5  -5  -6 21331.2 640.549  23
   5  -5  -5 218.221 77.4829  23
   5  -5  -4 485.624 104.069  23
   5  -5  -3 453.521 96.1245  23
   5  -5  -2 111.858 59.2446  23
   5  -5  -1 9476.61 418.001  14
   5  -5  -1 9944.62 443.568  23
   5  -5   0 1678.14 176.395  14
   5  -5   0 1756.95 188.247  23
   5  -5   1 172.586 64.1379  14
   5  -5   1 198.148 68.7771  23
   5  -5   2-27.7168 44.1165  14
   5  -5   2-55.4330 53.3335  23
   5  -5   3 1461.45 158.316  14
   5  -5   3 1645.21 167.656  23
   5  -5   4 3014.24 222.462  14
   5  -5   4 3568.55 236.226  23
   5  -5   5-22.1700 31.5955  14
   5  -5   6 10523.2 390.480  14
   5  -5   7 3867.50 222.207  14
   5  -5   8 7496.92 286.915  14
   5  -5   9 301.028 52.5352  14
  -5   4  12 299.093 57.0069  11
  -5   4  11 217.032 54.5618  11
  -5   4  10 40.0385 37.0304  11
   5  -4  -9 126.125 53.8145  23
  -5   4   9 157.090 58.8134  11
   5  -4  -8 2017.76 192.620  23
  -5   4   8 2556.67 208.353  11
   5  -4  -7 2842.64 239.408  23
   5  -4  -6 179.226 84.9557  23
   5  -4  -5 14667.2 560.628  23
   5  -4  -4 47.1659 43.5069  23
   5  -4  -3 1595.28 184.526  23
   5  -4  -2 1055.37 142.647  14
  -5   4   2 1100.30 124.473   8
   5  -4  -2 1382.06 172.417  23
   5  -4  -1 6558.17 349.522  14
  -5   4   1 6570.87 311.791   8
   5  -4  -1 7094.13 377.195  23
   5  -4   0 395.890 89.9053  14
   5  -4   0 558.051 102.840  13
  -5   4   0 475.560 79.3338   8
   5  -4   0 635.488 118.096  23
   5  -4   1 4799.84 299.359  14
  -5   4  -1 4241.60 245.968   8
   5  -4   1 4479.09 270.760  13
   5  -4   1 4864.29 305.018  23
   5  -4   2 4388.38 284.063  14
   5  -4   2 4762.54 279.497  13
   5  -4   2 4862.97 301.511  23
   5  -4   3 2855.59 228.903  14
   5  -4   3 3025.40 219.565  13
   5  -4   3 3384.40 246.134  23
   5  -4   4 1007.51 139.210  14
   5  -4   4 894.203 119.020  13
   5  -4   4 1095.00 134.074  23
   5  -4   5 4515.36 283.509  14
   5  -4   5 3568.85 229.957  13
   5  -4   6 6515.49 334.521  14
   5  -4   6 6824.96 312.162  13
   5  -4   7 20530.1 592.678  14
   5  -4   8 3327.67 225.427  14
   5  -4   9 7352.70 316.931  14
   5  -4  10 28.2572 32.8547  14
   5  -4  11 71.0116 29.7870  14
  -5   3  13 1383.19 118.785  11
  -5   3  12 16232.6 467.743  11
  -5   3  11 2020.61 179.804  11
  -5   3  10 1222.39 146.511  11
   5  -3  -9-51.8714 57.2808  23
  -5   3   9 22.1258 37.0068  11
   5  -3  -8 207.796 65.7257  23
   5  -3  -7 2740.94 241.338  23
   5  -3  -6 50.5682 65.5573  23
   5  -3  -5 93513.7 1555.07  23
   5  -3  -4-28.0779 45.5650  23
   5  -3  -3 2989.96 228.886  14
   5  -3  -3 2892.35 241.326  23
   5  -3  -2 2155.29 192.981  14
  -5   3   2 2028.40 164.214   8
   5  -3  -2 2278.18 212.174  23
   5  -3  -1-28.0540 60.4503  14
   5  -3  -1 13.0794 31.0109  13
  -5   3   1 73.4923 33.3925   8
   5  -3  -1 23.5642 37.0478  23
   5  -3   0 18694.8 576.133  14
  -5   3   0 17726.6 508.484   8
   5  -3   0 17669.6 547.350  13
   5  -3   0 18668.5 598.517  23
   5  -3   1 4113.31 264.936  14
  -5   3  -1 3591.40 227.723   8
   5  -3   1 3379.17 233.482  13
   5  -3   1 3730.50 259.279  23
   5  -3   2 6913.96 345.074  14
  -5   3  -2 6426.05 305.583   8
   5  -3   2 7066.64 341.556  13
   5  -3   2 6948.00 349.348  23
   5  -3   3 1740.65 175.430  14
  -5   3  -3 1690.86 154.637   8
   5  -3   3 1430.46 153.748  13
   5  -3   4 433.476 88.4700  14
   5  -3   4 567.866 102.152  13
  -5   3  -4 431.908 77.7582   8
   5  -3   5 141.712 50.7776  14
   5  -3   5 180.412 51.3675  13
  -5   3  -5 156.880 44.2345   8
   5  -3   6 6113.34 328.788  14
   5  -3   6 6006.26 314.640  13
   5  -3   7 4601.08 286.959  14
   5  -3   7 4616.12 273.095  13
   5  -3   8 669.656 115.347  14
   5  -3   8 607.910 99.1694  13
   5  -3   9 28153.2 699.029  14
   5  -3   9 27485.3 648.421  13
   5  -3  10 173.435 59.7798  14
   5  -3  10 222.495 52.3530  13
   5  -3  11 29.6639 33.5748  14
   5  -3  12-23.0115 25.0884  14
   5  -3  13 886.517 80.2202  14
  -5   2  13 602.077 88.9351  11
  -5   2  12 8055.10 343.517  11
  -5   2  11 215.649 78.5841  11
   5  -2 -10-10.2670 36.0196  15
  -5   2  10 93.5910 52.0313  11
   5  -2  -9 636.690 100.080  15
   5  -2  -9 548.241 107.578  23
   5  -2  -8 1867.12 199.385  23
   5  -2  -7 3033.33 250.850  23
   5  -2  -6 8195.44 412.501  23
   5  -2  -5 5752.73 341.259  23
  -5   2   4 3812.88 226.723   4
  -5   2   3 83.1980 41.4441   4
  -5   2   2 492.755 88.0651   4
  -5   2   1 4003.91 215.611   8
  -5   2   1 4060.87 231.084   4
  -5   2   0 26695.5 599.098   8
  -5   2   0 27657.3 635.773   4
  -5   2  -1 8792.33 326.840   8
  -5   2  -1 9472.29 363.451   4
  -5   2  -2 10810.2 372.585   8
  -5   2  -2 12071.5 418.598   4
  -5   2  -3 1849.55 154.619   8
  -5   2  -3 1884.38 165.389   4
  -5   2  -4 230.212 65.1519   4
  -5   2  -4 247.178 63.8856   8
   5  -2   5 2233.82 193.511  14
   5  -2   5 2272.66 190.463  13
  -5   2  -5 2220.90 175.326   8
   5  -2   6 3724.90 251.597  14
   5  -2   6 4074.25 259.971  13
  -5   2  -6 4112.08 240.791   8
   5  -2   7 4824.77 291.814  14
   5  -2   7 4615.88 280.641  13
  -5   2  -7 4323.43 250.321   8
   5  -2   8 41087.6 898.974  14
   5  -2   8 39217.1 858.624  13
   5  -2   9 7.79477 53.6212  14
   5  -2   9 56.9693 49.3723  13
   5  -2  10 13133.2 475.923  14
   5  -2  10 12433.8 444.775  13
   5  -2  11-8.34871 38.2536  14
   5  -2  11 3.24912 32.0344  13
   5  -2  12 296.758 64.4099  14
   5  -2  12 347.290 63.4524  13
   5  -2  13 47.2390 31.4245  14
   5  -2  13 111.740 33.8046  13
   5  -2  14 30.0632 25.5630  14
  -5   1  13 870.914 101.932  11
   5  -1 -12 2621.86 176.556  15
  -5   1  12 2498.72 190.995  11
   5  -1 -11 26715.2 648.838  15
  -5   1  11 26381.5 683.122  11
   5  -1 -10 7588.43 351.326  15
  -5   1  10 7352.73 363.886  11
   5  -1  -9 1515.60 159.342  15
   5  -1  -8 12.0885 51.9800  15
  -5   1   8 13.9928 28.5934   9
   5  -1  -8 56.1109 44.4777  23
  -5   1   7 30.7127 26.5761   9
   5  -1  -7 45.3171 37.3819  23
   5  -1  -6 336.616 78.8569  23
  -5   1   5 644.375 106.130   5
  -5   1   5 399.912 78.3498   4
  -5   1   4 32551.1 719.416   5
  -5   1   4 32903.2 694.954   4
  -5   1   3 3850.87 220.612   4
  -5   1   2-40.2117 31.2848   4
  -5   1   1 3663.55 210.319   4
  -5   1   0 13574.6 412.052   4
  -5   1  -1 1502.17 124.539   8
  -5   1  -1 1458.25 138.635   4
  -5   1  -2 7746.84 293.534   8
  -5   1  -2 7766.02 313.564   4
  -5   1  -3 3987.03 216.757   8
  -5   1  -3 4086.98 231.812   4
  -5   1  -4 2096.34 160.420   8
  -5   1  -4 2066.33 170.116   4
  -5   1  -5 204.730 65.2999   4
  -5   1  -5 316.522 68.8135   8
  -5   1  -6 186.505 52.9765   4
  -5   1  -6 142.522 52.8369   8
   5  -1   7 2635.73 208.441  14
   5  -1   7 2086.68 187.654  13
   5  -1   8 1673.54 171.916  13
   5  -1   9 190.250 68.9998  13
   5  -1  10 8910.30 394.604  13
   5  -1  11 750.732 113.053  13
   5  -1  12 2037.25 176.582  13
   5  -1  13 323.643 67.6564  14
   5  -1  13 346.601 69.7358  13
   5  -1  14 457.208 68.9811  14
   5  -1  14 499.036 68.4849  13
   5   0 -13 979.345 97.4937  15
   5   0 -12 551.571 90.7058  15
  -5   0  12 664.759 96.2305  11
   5   0 -11 14751.1 491.365  15
  -5   0  11 15605.8 498.120  11
   5   0 -10 563.077 106.840  15
  -5   0  10 439.870 87.6099  11
   5   0  -9 200.352 69.8584  15
  -5   0   9 144.769 48.7855  11
   5   0  -8 197.328 62.0280  15
  -5   0   8 68.5565 28.5485   9
   5   0  -7 3491.45 241.283  15
  -5   0   7 3488.62 230.019   9
   5   0  -7 3435.80 264.108  23
  -5   0   6 2228.08 212.534   5
  -5   0   5 2359.26 213.194   5
  -5   0   4 25306.9 683.238   5
  -5   0   4 25690.3 611.791   4
  -5   0   3 1440.42 152.680   5
  -5   0   3 1342.76 132.205   4
  -5   0   2 173.729 48.7317   4
  -5   0   1 1884.99 149.732   4
  -5   0   0 3261.80 194.481   4
  -5   0  -1 22015.7 517.492   4
  -5   0  -2 8999.44 295.205   8
  -5   0  -2 9363.00 321.116   4
   5   0   3 482.162 74.2472   7
  -5   0  -3 380.906 67.7647   4
  -5   0  -4 9.62335 24.5464   4
   5   0   4 31.4698 23.0104   7
  -5   0  -5 35.0318 24.8584   4
   5   0   5 24.6925 26.0771   7
   5   0   6 3276.45 208.695   7
   5   0   7 1340.27 136.422   7
   5   0   8-16.2498 37.7773  13
   5   0   8 36.1579 30.6579   7
   5   0   9 1371.86 153.797  13
   5   0   9 1455.49 153.550   7
   5   0  10 1311.17 152.401  13
   5   0  11 1060.08 138.011  13
   5   0  12 616.362 108.017  13
   5   0  13 1609.96 157.673  13
   5   0  14 492.677 77.2278  13
   5   0  15 18.7501 19.9265  14
   5   0  15 73.8775 33.3106  13
   5   1 -13 41.4588 35.9258  16
   5   1 -13-33.8088 34.8583  15
   5   1 -12 27.0736 25.2212  16
   5   1 -12 74.7565 42.5956  15
   5   1 -11 11444.5 446.719  16
   5   1 -11 10799.1 420.580  15
   5   1 -10 4266.03 280.254  16
   5   1 -10 4137.46 270.476  15
   5   1  -9 2148.84 199.652  16
   5   1  -9 1850.03 187.691  15
   5   1  -8 167.933 59.3362  16
   5   1  -8 116.718 49.6875  15
  -5  -1   8 25.5915 42.1244   9
   5   1  -7 25.9513 34.9738  15
  -5  -1   7-37.2511 56.1343   9
  -5  -1   6 117.489 71.8451   5
  -5  -1   5 2596.30 238.033   5
  -5  -1   4 7547.38 393.119   5
  -5  -1   3 2047.92 197.273   5
  -5  -1   2 782.740 123.078   5
   5   1  -2 963.785 95.4611   7
   5   1  -1 320.638 56.9643   7
  -5  -1   1 254.849 61.2272   4
  -5  -1   0 339.725 66.7055   4
   5   1   0 439.507 64.0004   7
   5   1   1 13813.0 387.363   7
  -5  -1  -1 13240.4 379.657   4
   5   1   2 9227.46 332.916   7
  -5  -1  -2 8950.39 303.523   4
  -5  -1  -3 47.4533 26.6792   4
   5   1   3-12.0818 24.2520   7
   5   1   4 233.424 57.0711   7
   5   1   5 783.755 99.8114   7
   5   1   6 214.904 59.0157   7
   5   1   7 12629.0 440.435   7
   5   1   8 88.5416 47.1213   7
   5   1   9 173.707 61.1597  13
   5   1   9 149.110 56.7974   7
   5   1  10 5380.94 308.059  13
   5   1  10 5302.54 295.435   7
   5   1  11 83.7572 32.3404  13
   5   1  12 1072.19 140.428  13
   5   1  13 5383.47 294.628  13
   5   1  14 2695.15 194.123  13
   5   1  15 17.3736 31.0409  13
   5   1  16-22.4184 20.3195  13
   5   2 -13-10.8177 30.7847  16
   5   2 -12 114.737 51.8773  16
   5   2 -12 164.184 54.6796  15
   5   2 -11 7362.98 365.656  16
   5   2 -11 6968.61 330.353  15
   5   2 -10 8981.06 424.177  16
   5   2 -10 8758.30 392.587  15
   5   2  -9 4118.01 290.842  16
   5   2  -9 3990.76 273.371  15
   5   2  -8-1.41961 42.1226  16
  -5  -2   8 14.1577 34.7467   9
   5   2  -7 225.367 71.8025  16
   5   2  -7 168.967 56.8190  15
  -5  -2   7 62.3867 37.0123   9
   5   2  -6 1584.25 169.657  16
   5   2  -6 1598.82 162.139  15
  -5  -2   6 1330.40 141.406   9
  -5  -2   5 139.541 72.7603   5
  -5  -2   4-25.1555 61.9653   5
  -5  -2   3 1881.59 188.222   5
   5   2  -3 2015.15 145.521   7
  -5  -2   2-3.22754 37.3559   5
   5   2  -2 3.92344 22.5096   7
  -5  -2   1 4345.57 247.634   5
   5   2  -1 3864.33 201.525   7
   5   2   0 24831.8 548.706   7
   5   2   1 3649.70 198.621   7
  -5  -2  -1 3438.08 184.856   4
  -5  -2  -2 360.854 61.5521   4
   5   2   2 352.425 65.5403   7
   5   2   3 4550.78 241.570   7
   5   2   4 10926.7 386.756   7
   5   2   5 57.0456 30.8407   7
   5   2   6 491.265 85.8375   7
   5   2   7 301.640 69.9661   7
   5   2   8 5500.57 296.792   7
   5   2   9 1432.84 154.383  13
   5   2   9 1302.29 154.575  11
   5   2   9 1351.04 151.027   7
   5   2  10 5660.90 316.413  13
   5   2  10 5847.96 333.481  11
   5   2  10 5168.91 294.456   7
   5   2  11 2126.36 194.165  13
   5   2  11 1976.62 194.109  11
   5   2  12 17.8865 37.9719  13
   5   2  13 101.029 50.8842  13
   5   2  14 466.559 87.6768  13
   5   2  15 1230.98 123.310  13
   5   2  16 780.205 82.7155  13
   5   3 -13 87.0694 34.5318  16
   5   3 -12 117.950 45.0490  16
   5   3 -11 74.3768 48.6855  16
   5   3 -11 1.56127 34.9867  15
   5   3 -10 24759.3 728.048  16
   5   3 -10 26589.5 678.875  15
   5   3  -9 20.8104 44.0985  16
   5   3  -9 18.5942 35.2010  20
   5   3  -8 758.503 130.496  16
   5   3  -8 417.787 86.9343  15
   5   3  -7 520.466 100.005  16
   5   3  -7 766.451 116.488  15
  -5  -3   7 592.440 93.4525   9
   5   3  -6-12.7601 48.6393  16
   5   3  -6 9.77230 26.2721  15
  -5  -3   6-107.599 61.7929   9
   5   3  -5 3178.70 250.744  16
  -5  -3   5 2634.20 194.818   9
  -5  -3   4 64.1762 61.5563   5
  -5  -3   3 441.338 90.8324   5
   5   3  -3 613.077 87.5390   7
  -5  -3   2 2578.80 197.082   5
   5   3  -2 2711.02 177.606   7
  -5  -3   1 14.2731 33.1046   5
   5   3  -1 41.1147 31.4417   7
  -5  -3   0 12422.5 388.856   5
   5   3   0 14315.3 422.106   7
   5   3   1 11509.5 382.415   7
   5   3   2 35562.0 707.507   7
   5   3   3 9248.63 351.821   7
   5   3   4 165.711 43.3464   7
   5   3   5 3.21927 34.1045   7
   5   3   6 115.652 43.2349   7
   5   3   7 1382.34 149.137   7
   5   3   8 4325.69 258.863  17
   5   3   8 4922.89 284.956   7
   5   3   9 602.683 96.7928  17
   5   3   9 722.993 115.890  11
   5   3   9 722.671 112.557   7
   5   3  10 1782.52 168.967  17
   5   3  10 2125.51 200.608  11
   5   3  10 1883.12 179.458   7
   5   3  11 10.3526 28.6836  17
   5   3  11-26.0054 62.7436  11
   5   3  12 213.338 60.6031  17
   5   3  12 193.215 64.3436  11
   5   3  13 10167.7 404.988  13
   5   3  14 1315.27 136.676  13
   5   3  15 1561.05 134.367  13
   5   3  16 1355.50 105.585  13
   5   4 -11 18.2803 37.4764  16
   5   4 -10 939.857 138.424  16
   5   4 -10 1035.17 129.543  15
   5   4 -10 935.707 108.228  20
   5   4  -9 297.576 82.5017  16
   5   4  -9 533.736 98.5785  15
   5   4  -9 384.337 81.9545  20
   5   4  -8 1038.73 154.321  16
   5   4  -8 1043.99 135.813  15
   5   4  -8 872.580 120.312  20
   5   4  -7 3068.53 266.283  16
   5   4  -7 3238.07 237.347  15
   5   4  -7 2892.57 222.695  20
   5   4  -6 129.036 65.8107  16
   5   4  -6 33.5527 34.3758  15
  -5  -4   6 46.8946 27.0188   9
   5   4  -5 3853.04 292.962  16
   5   4  -5 4275.90 264.747  15
  -5  -4   5 3743.15 229.590   9
   5   4  -4 38.0171 29.2633  16
  -5  -4   4-19.3537 44.5271   9
   5   4  -4-23.1935 24.0482  12
  -5  -4   3 130.013 58.4684   5
  -5  -4   2 1127.44 132.209   5
   5   4  -2 1361.72 132.290   7
  -5  -4   1 670.377 101.597   5
   5   4  -1 735.258 94.5949   7
  -5  -4   0 4131.04 227.467   5
   5   4   0 4291.42 234.908   7
  -5  -4  -1 4325.39 223.036   5
   5   4   1 4722.50 250.529   7
   5   4   2 2072.39 170.083   7
   5   4   3 1812.20 157.594   7
   5   4   4 15958.6 483.168   7
   5   4   5 1028.64 120.353   7
   5   4   6 1932.44 177.195   7
   5   4   7 34.2638 40.9631  17
   5   4   7-55.5578 60.9783   7
   5   4   7 77.1582 53.2206  18
   5   4   8 452.177 91.9024  17
   5   4   8 451.751 89.7563   7
   5   4   8 532.777 102.217  18
   5   4   9 454.911 92.7351  17
   5   4   9 416.624 82.8154   7
   5   4   9 578.141 105.921  18
   5   4  10 1165.38 146.025  17
   5   4  10 1487.00 164.622  11
   5   4  11 320.685 75.9434  17
   5   4  11 302.200 72.8804  11
   5   4  12 59.0378 37.7437  17
   5   4  12 164.441 53.5777  13
   5   4  13 3611.09 228.341  17
   5   4  13 3909.17 234.423  13
   5   4  14 2021.97 154.210  17
   5   4  14 2125.44 161.308  13
   5   4  15 1757.56 120.849  17
   5   4  15 1645.43 124.929  13
   5   5 -11 2824.51 162.629  22
   5   5 -10 379.664 69.5992  22
   5   5 -10 652.993 83.8199  20
   5   5  -9 629.042 94.0607  20
   5   5  -8 56.1474 44.1281  20
   5   5  -7 119.703 53.5424  15
   5   5  -7-3.94491 38.2941  20
   5   5  -6 312.860 79.8836  15
   5   5  -6 102.105 51.9856  20
   5   5  -5 209.842 67.1738  20
   5   5  -4 19277.9 533.719  12
   5   5  -3 1046.26 122.378  12
   5   5  -2-41.2307 33.4306  12
   5   5  -1 491.310 88.1926  12
   5   5  -1 387.799 81.1173  21
   5   5  -1 285.757 61.2954   7
  -5  -5   0 5.70317 38.2157   5
   5   5   0-27.5172 40.6051   7
  -5  -5  -1 3593.31 216.389   5
   5   5   1 4119.94 236.691   7
   5   5   2 3303.05 216.450   7
   5   5   3 58360.7 1004.26   7
   5   5   4 6545.97 310.791   7
   5   5   5 9836.42 402.468  17
   5   5   5 9670.90 380.312   7
   5   5   5 10444.3 435.433  19
   5   5   5 9264.75 389.789  18
   5   5   6-28.9271 37.6259  17
   5   5   6-37.9628 55.3482   7
   5   5   6 35.1136 35.1374  19
   5   5   6 38.9278 44.4032  18
   5   5   7 645.598 108.870  17
   5   5   7 607.912 100.519   7
   5   5   7 712.209 121.189  19
   5   5   7 778.086 119.577  18
   5   5   8 3162.15 243.369  17
   5   5   8 3020.04 219.642   7
   5   5   8 3110.62 242.568  19
   5   5   8 3007.49 225.442  18
   5   5   9 7.36930 37.4620  17
   5   5   9 57.9817 68.3920  18
   5   5  10 581.557 105.303  17
   5   5  11 1919.98 184.661  17
   5   5  12 2143.21 187.811  17
   5   5  13-27.6716 37.5670  17
   5   5  14 10439.2 358.097  17
   5   5  15 412.948 62.2198  17
   5   6  -9 63.6935 35.1468  22
   5   6  -9 56.6765 35.0333  20
   5   6  -8 332.290 68.9255  22
   5   6  -8 313.859 67.8717  20
   5   6  -7 451.845 82.8003  22
   5   6  -7 386.617 84.1394  20
   5   6  -6 190.444 61.3998  20
   5   6  -5 1752.09 173.916  20
   5   6  -4 684.476 100.842  12
   5   6  -4 564.489 108.087  20
   5   6  -3 196.477 64.8531  12
   5   6  -3 229.677 65.8040  20
   5   6  -2 1213.49 139.723  12
   5   6  -2 1257.11 146.794  20
   5   6  -1 141.878 54.6567  12
   5   6  -1 164.173 53.0594  20
   5   6   0 150.713 35.4627  18
   5   6   0 210.275 61.6689  12
   5   6   1 1511.07 154.084  12
   5   6   1 1276.55 130.105   7
   5   6   1 1155.09 141.422  18
   5   6   2 3893.90 247.994  12
   5   6   2 3606.68 224.560   7
   5   6   2 3948.87 245.463  21
   5   6   2 3692.59 252.257  18
   5   6   3 2159.53 186.341  12
   5   6   3 1765.28 160.745   7
   5   6   3 2235.80 181.192  21
   5   6   3 2158.60 193.507  18
   5   6   4 39319.8 836.799  17
   5   6   4 38810.8 813.472  12
   5   6   4 36607.0 759.992   7
   5   6   4 39804.9 910.678  19
   5   6   4 39160.3 871.541  18
   5   6   5 11862.2 451.134  17
   5   6   5 13244.3 442.827  12
   5   6   5 11520.3 415.191   7
   5   6   5 13303.8 512.328  19
   5   6   5 12020.5 468.695  18
   5   6   6 7450.06 363.606  17
   5   6   6 6983.50 317.016   7
   5   6   6 7187.27 383.744  19
   5   6   6 7028.22 354.427  18
   5   6   7 1711.94 176.551  17
   5   6   7 1538.89 180.899  19
   5   6   7 1779.46 180.034  18
   5   6   8 501.575 97.7326  17
   5   6   8 525.048 103.850  19
   5   6   8 440.184 91.1005  18
   5   6   9 39.2527 33.4679  17
   5   6   9 104.076 63.7656  19
   5   6   9 102.332 60.1472  18
   5   6  10 222.768 77.3948  17
   5   6  10 234.680 74.3343  18
   5   6  11 2485.55 204.219  17
   5   6  12 53.2095 56.9827  17
   5   6  13 1222.14 129.406  17
   5   6  14 1053.27 106.170  17
   5   6  15 427.347 56.7186  17
   5   7  -8 1750.63 124.135  20
   5   7  -7-6.40518 29.2961  20
   5   7  -6 306.948 69.5303  20
   5   7  -5 84.3948 54.9556  20
   5   7  -4 217.123 69.8475  20
   5   7  -3 11680.7 439.549  20
   5   7  -2 1341.48 150.733  20
   5   7  -2 1047.49 128.873  18
   5   7  -1 619.832 100.586  18
   5   7  -1 787.235 117.996  12
   5   7  -1 892.887 121.100  20
   5   7   0 50.9607 55.0568  18
   5   7   0 119.516 57.4921  12
   5   7   0 162.622 62.3814  20
   5   7   1 203.820 47.0705  18
   5   7   1 166.676 64.1889  12
   5   7   2 456.204 95.0845  18
   5   7   2 757.498 117.329  12
   5   7   3 478.809 91.9940  18
   5   7   3 546.040 100.352  12
   5   7   4 11078.2 419.684  12
   5   7   4 9770.77 429.307  18
   5   7   5 706.761 112.002  12
   5   7   5 838.231 134.193  19
   5   7   5 701.917 126.096  18
   5   7   6 9147.73 384.724  17
   5   7   6 9762.55 440.789  19
   5   7   6 8783.61 399.560  18
   5   7   7 251.650 70.0616  17
   5   7   7 132.904 68.8172  19
   5   7   7 89.6987 54.6148  18
   5   7   8 1423.77 156.355  17
   5   7   8 1384.19 164.967  19
   5   7   8 1291.40 145.797  18
   5   7   9 3790.02 249.014  17
   5   7   9 3752.04 265.092  19
   5   7   9 3754.55 239.226  18
   5   7  10 48.7585 30.9896  17
   5   7  10 134.132 48.7171  18
   5   7  11 110.341 40.6190  17
   5   7  12 1943.47 155.576  17
   5   7  13 355.493 63.9442  17
   5   7  14 639.853 69.1318  17
   5   8  -5 1223.12 114.206  20
   5   8  -4 95.9545 47.4411  20
   5   8  -3 970.986 112.076  20
   5   8  -2 1174.87 126.953  20
   5   8  -2 1028.27 119.062  18
   5   8  -1 2194.27 168.559  20
   5   8  -1 1929.00 170.778  18
   5   8   0-30.9207 50.5809  18
   5   8   1 19.1100 49.8223  18
   5   8   2 789.810 113.616  18
   5   8   3 861.382 128.307  18
   5   8   4 1226.60 153.999  18
   5   8   5 9722.69 411.022  18
   5   8   6 4217.37 263.632  18
   5   8   7 565.871 102.048  18
   5   8   8 167.035 53.6530  18
   5   8   9-24.5741 25.8158  17
   5   8   9 25.7300 31.6055  18
   5   8  10 61.1235 33.0044  17
   5   8  11 59.0803 26.1284  17
   5   8  12 25.7248 22.2793  17
   5   9  -2 803.018 80.1169  18
   5   9  -1 367.296 63.3890  18
   5   9   0 479.194 75.4283  18
   5   9   1-0.90845 30.2641  18
   5   9   2 42.0814 36.9123  18
   5   9   3 244.796 64.3460  18
   5   9   4 101.574 50.1037  18
   5   9   5 613.885 95.4023  18
   5   9   6 403.468 81.9313  18
   5   9   7 2717.39 168.799  18
   5   9   8 1209.05 103.364  18
   6  -6  -5 1613.94 119.153  23
   6  -6  -4-1.23144 26.1846  23
   6  -6  -3 663.283 86.7649  23
   6  -6  -2 597.671 86.7321  23
   6  -6  -1 3145.42 184.636  23
   6  -6   0 133.132 40.8451  23
   6  -6   1 13.5697 28.9429  23
   6  -6   2 474.588 63.0342  23
   6  -5  -8 306.179 53.7236  23
   6  -5  -7 3519.47 200.701  23
   6  -5  -6 616.360 95.0066  23
   6  -5  -5 98.2157 46.3625  23
   6  -5  -4 41.0580 48.4341  23
   6  -5  -3 352.158 82.5032  23
   6  -5  -2 3001.95 220.189  23
   6  -5  -1 412.657 91.0761  23
   6  -5   0 5079.34 279.747  23
   6  -5   1 2798.92 200.412  14
   6  -5   1 2894.13 206.867  23
   6  -5   2 101.247 39.8185  14
   6  -5   2 124.874 45.1697  23
   6  -5   3 2662.91 186.702  14
   6  -5   3 2576.91 174.315  23
   6  -5   4 25.0307 32.2542  14
   6  -5   5 6309.90 263.608  14
   6  -5   6 86.7809 37.9211  14
   6  -5   7 8264.71 256.465  14
  -6   4  10-6.57462 22.1651  11
  -6   4   9 11.7380 28.7741  11
   6  -4  -8 9.54680 38.3733  23
  -6   4   8 32.5982 34.1939  11
   6  -4  -7 1449.12 152.538  23
   6  -4  -6 9528.81 408.468  23
   6  -4  -5 6204.88 340.278  23
   6  -4  -4 954.205 147.632  23
   6  -4  -3 924.107 135.100  23
   6  -4  -2 4656.25 298.111  23
   6  -4  -1 823.823 125.894  14
   6  -4  -1 782.536 126.535  23
   6  -4   0 2848.76 225.168  14
   6  -4   0 2815.81 228.831  23
   6  -4   1 112.723 47.7936  14
   6  -4   1 41.2682 36.9654  23
   6  -4   2 153.466 52.3016  14
   6  -4   2 64.2292 37.0745  13
   6  -4   2 193.556 60.5991  23
   6  -4   3-6.12684 35.9125  14
   6  -4   3 7.77174 37.9592  13
   6  -4   4 1462.93 155.397  14
   6  -4   4 1427.62 139.994  13
   6  -4   5 1829.65 168.070  14
   6  -4   5 1909.37 155.422  13
   6  -4   6 77.8487 48.8482  14
   6  -4   6-13.0513 32.1310  13
   6  -4   7 281.741 66.1003  14
   6  -4   7 210.728 45.5202  13
   6  -4   8 5046.80 234.693  14
   6  -4   9 430.781 62.7759  14
  -6   3  11 499.883 72.0864  11
  -6   3  10 23.3830 29.4144  11
   6  -3  -9 205.626 51.5260  15
  -6   3   9 214.247 56.1465  11
   6  -3  -8 173.877 46.8819  15
   6  -3  -8 241.963 66.8008  23
   6  -3  -7 24.0936 42.2854  23
   6  -3  -6 5.60053 48.1825  23
   6  -3  -5 1057.04 153.494  23
   6  -3  -4 6077.06 354.498  23
   6  -3  -3 6137.80 358.383  23
   6  -3  -2 6944.71 378.117  23
   6  -3  -1 90.3730 51.1043  14
   6  -3  -1 61.4955 51.9714  23
   6  -3   0 94.1907 46.9340  14
   6  -3   0 122.401 49.0605  23
   6  -3   1 1814.58 179.180  14
   6  -3   1 1687.52 172.088  13
   6  -3   1 1889.91 190.274  23
   6  -3   2 367.198 79.9622  14
   6  -3   2 371.274 83.0050  13
   6  -3   2 348.901 84.1582  23
   6  -3   3 219.275 72.8665  14
   6  -3   3 232.810 61.9637  13
   6  -3   4 4690.84 286.652  14
   6  -3   4 4213.59 264.118  13
   6  -3   5 922.037 131.039  14
   6  -3   5 887.205 120.008  13
   6  -3   6 4835.28 281.251  14
   6  -3   6 4730.27 267.878  13
   6  -3   7 5847.58 301.862  14
   6  -3   7 5759.54 284.969  13
   6  -3   8 2176.20 177.770  14
   6  -3   8 2272.92 169.056  13
   6  -3   9 117.446 43.4410  14
   6  -3   9 112.238 33.7704  13
   6  -3  10 113.811 39.5004  14
   6  -3  10 163.862 41.4881  13
   6  -3  11-44.3078 33.5673  14
  -6   2  12 1.03677 21.6053  11
  -6   2  11 5737.49 259.315  11
   6  -2 -10 137.472 43.5617  15
  -6   2  10 158.472 50.2090  11
   6  -2  -9 9.95042 36.6064  15
  -6   2   9 54.3848 37.2414  11
   6  -2  -8 20.0345 37.5715  15
   6  -2  -8-18.1582 61.1842  23
   6  -2  -7 251.678 74.7049  23
   6  -2  -6 293.309 86.3576  23
   6  -2  -5 8188.57 416.713  23
   6  -2  -4 7117.06 386.523  23
   6  -2  -3 1381.96 171.601  23
   6  -2  -2 3518.14 245.508  14
   6  -2  -2 3460.66 264.360  23
   6  -2  -1 1989.34 187.792  14
   6  -2  -1 1804.72 176.342  13
   6  -2  -1 2009.24 198.991  23
   6  -2   0 1138.60 139.441  14
   6  -2   0 1232.91 143.730  13
   6  -2   0 1203.75 150.124  23
   6  -2   1 863.645 121.035  14
   6  -2   1 898.406 124.827  13
   6  -2   2 65.6896 38.0414  14
   6  -2   2 116.109 50.0891  13
  -6   2  -2 24.2432 23.1544   8
   6  -2   3 256.430 71.1000  14
   6  -2   3 184.264 62.0987  13
  -6   2  -3 144.948 41.6035   8
   6  -2   4-33.9594 47.0417  14
   6  -2   4 51.1172 39.7138  13
   6  -2   5 122.198 51.2932  14
   6  -2   5 143.828 57.6086  13
   6  -2   6 19.6978 49.0931  14
   6  -2   6 62.4459 45.3474  13
   6  -2   7 14141.6 491.922  14
   6  -2   7 13530.7 485.100  13
   6  -2   8-30.2904 45.0258  14
   6  -2   8 33.5779 46.4843  13
   6  -2   9 1133.41 128.927  14
   6  -2   9 1203.21 133.526  13
   6  -2  10 219.208 59.4018  14
   6  -2  10 97.8468 41.6448  13
   6  -2  11 57.3611 33.0161  14
   6  -2  11 22.4405 22.5967  13
   6  -2  12-2.62577 22.1875  14
   6  -2  12 28.6107 24.5997  13
   6  -1 -12 34.8379 22.2669  15
  -6   1  12 81.3665 40.2467  11
   6  -1 -11 921.769 102.634  15
  -6   1  11 950.825 107.848  11
   6  -1 -10 591.990 93.5745  15
  -6   1  10 680.935 99.4401  11
   6  -1  -9-19.6504 34.2211  15
  -6   1   9-60.6157 61.1232  11
   6  -1  -8-27.1305 42.7155  15
   6  -1  -7 17.3297 48.3080  15
   6  -1  -7-26.9460 47.0574  23
   6  -1  -6 91.7427 53.3602  23
   6  -1  -5-21.2125 57.8527  23
   6  -1  -4 57.4740 52.2249  23
   6  -1  -3 2623.21 231.516  23
   6  -1  -2 2783.92 233.359  23
   6  -1  -1 5120.23 287.518  13
   6  -1  -1 5293.78 313.568  23
   6  -1   0 2224.09 190.236  13
   6  -1   1 296.645 62.9653  14
   6  -1   1 446.169 89.7166  13
   6  -1   2 1224.11 136.566  14
   6  -1   2 1433.74 155.218  13
   6  -1   3 108.963 51.7523  14
   6  -1   3 41.0833 46.6301  13
  -6   1  -3 54.8539 37.0789   8
   6  -1   4 358.061 80.3341  14
   6  -1   4 246.267 69.2455  13
  -6   1  -4 207.883 57.0434   8
   6  -1   5 1198.61 136.316  14
   6  -1   5 893.314 127.165  13
  -6   1  -5 892.489 109.915   8
   6  -1   6 680.453 102.552  14
   6  -1   6 652.656 112.385  13
  -6   1  -6 623.641 95.0259   8
   6  -1   7 5904.52 311.612  14
   6  -1   7 5379.11 306.429  13
   6  -1   8 9183.61 388.769  14
   6  -1   8 8646.95 386.419  13
   6  -1   9 103.680 45.3955  14
   6  -1   9 89.7144 55.4261  13
   6  -1  10 1554.17 149.874  14
   6  -1  10 1255.37 138.876  13
   6  -1  11 416.366 75.4181  14
   6  -1  11 404.337 73.3408  13
   6  -1  12 170.167 45.0299  14
   6  -1  12 161.008 48.1307  13
   6  -1  13 37.0817 20.6168  14
   6  -1  13 21.1567 22.3045  13
   6   0 -12 497.702 68.0824  15
   6   0 -11 186.144 55.9037  15
  -6   0  11 26.8251 30.3285  11
   6   0 -10 986.762 124.374  15
  -6   0  10 873.931 111.635  11
   6   0  -9-2.44191 31.5951  15
  -6   0   9-18.5318 59.6064  11
   6   0  -8 150.495 56.4117  15
   6   0  -7-33.8489 52.9118  15
   6   0  -6 101.043 64.6282  23
   6   0  -5 11035.4 481.439  23
   6   0  -4 14.9469 26.3263  12
   6   0  -4 2.67336 40.0411  23
   6   0  -3 520.475 97.3660  12
   6   0  -3 534.995 103.247  23
   6   0  -2 1071.06 138.023  12
  -6   0   1 5530.46 277.305   4
  -6   0   0 4155.68 228.959   4
  -6   0  -1 14833.0 453.536   4
  -6   0  -2 12223.4 409.978   4
  -6   0  -3 1210.34 128.759   4
   6   0   4 1824.77 168.229  13
  -6   0  -4 1587.09 139.262   8
  -6   0  -4 1461.65 145.273   4
   6   0   5 772.786 114.781  13
  -6   0  -5 790.970 100.345   8
   6   0   5 1036.22 130.812  12
  -6   0  -6 829.359 106.133   8
   6   0   6 692.930 109.019  13
   6   0   7 1802.62 176.745  13
  -6   0  -7 2034.57 166.365   8
   6   0   8 8293.62 385.334  13
   6   0   9 68.9487 39.4467  14
   6   0   9 90.2415 63.4158  13
   6   0  10 4506.42 257.727  14
   6   0  10 4966.70 287.678  13
   6   0  11 1384.43 136.202  14
   6   0  11 1351.35 147.700  13
   6   0  12 163.008 48.2471  14
   6   0  12 199.820 58.6885  13
   6   0  13 342.848 60.1893  14
   6   0  13 329.581 66.1457  13
   6   0  14 553.650 68.8328  13
   6   1 -12 218.447 51.5691  15
   6   1 -11 75.3956 40.7063  15
   6   1 -10 370.777 71.7178  15
   6   1  -9 195.098 72.3857  15
   6   1  -8 99.7803 58.1889  15
   6   1  -7 265.214 75.0200  15
   6   1  -6-24.1428 45.5613  15
   6   1  -5 842.805 123.987  15
   6   1  -4 962.693 122.354  12
   6   1  -3 19.6581 28.9522  12
   6   1  -3 22.1045 39.8795  23
  -6  -1   2 3605.63 224.441   4
  -6  -1   1-9.24856 38.1230   4
  -6  -1   0 2088.23 164.242   4
  -6  -1  -1 6064.57 276.726   4
   6   1   2 3108.51 192.141   7
  -6  -1  -2 2960.61 189.729   4
   6   1   3 5457.31 266.617   7
   6   1   4 1468.43 140.425   7
   6   1   5 645.358 104.021  13
   6   1   5 719.271 104.174   7
   6   1   6 1248.66 142.696  13
   6   1   6 1200.80 138.231   7
   6   1   7 74.6009 53.8346  13
   6   1   7 2.11601 30.2118   7
   6   1   8 933.503 126.878  13
   6   1   8 861.730 117.341   7
   6   1   9 581.114 101.348  13
   6   1  10 16.9220 46.2540  13
   6   1  11 83.6463 46.9593  13
   6   1  12 81.4025 44.5279  13
   6   1  13 1139.72 120.155  13
   6   1  14 2165.67 147.265  13
   6   1  15 859.585 77.0922  13
   6   2 -12 418.676 63.2911  15
   6   2 -11 3173.55 195.023  15
   6   2 -10 1755.44 159.722  16
   6   2 -10 1964.87 171.278  15
   6   2  -9 2352.64 197.172  16
   6   2  -9 2311.72 194.188  15
   6   2  -8 495.164 90.1412  16
   6   2  -8 580.237 109.086  15
   6   2  -7 168.734 58.9827  16
   6   2  -7 180.165 67.3986  15
   6   2  -6 540.314 103.627  15
   6   2  -5 791.880 120.647  15
   6   2  -4 8695.96 388.614  15
   6   2  -4 8288.04 360.136  12
   6   2  -3 58.8558 32.7284  15
   6   2  -3 24.9000 28.4051  12
   6   2  -2 2426.22 166.211   7
   6   2  -2 2311.89 193.481  12
  -6  -2   2 2218.52 176.725   4
   6   2  -1 110.649 39.7045   7
  -6  -2   1 67.8953 22.9371   4
   6   2   0 777.687 100.137   7
  -6  -2   0 491.115 78.9605   4
   6   2   1 93013.1 1300.74   7
   6   2   2 25157.1 601.896   7
   6   2   3-8.18526 56.0446   7
   6   2   4 20.5604 50.0043   7
   6   2   5 574.996 91.7841  17
   6   2   5 563.373 89.1935   7
   6   2   6 336.647 68.7297  17
   6   2   6 367.848 75.8519  13
   6   2   6 483.405 92.7919   7
   6   2   7 1631.67 155.469  17
   6   2   7 1945.48 175.936  13
   6   2   7 1699.62 167.036   7
   6   2   8 13736.3 453.484  17
   6   2   8 14709.1 502.327  13
   6   2   8 13826.8 488.184   7
   6   2   9 319.679 76.4624  13
   6   2  10 3180.97 233.128  13
   6   2  11 728.710 110.568  13
   6   2  12 380.305 78.3734  13
   6   2  13 1237.56 127.982  13
   6   2  14 1315.91 118.056  13
   6   2  15 3846.32 170.430  13
   6   3 -11 5521.97 241.814  15
   6   3 -10 402.296 75.4351  15
   6   3  -9 1012.69 134.170  16
   6   3  -9 972.338 123.886  15
   6   3  -9 1053.84 117.976  20
   6   3  -8 783.256 125.624  16
   6   3  -8 858.811 121.207  15
   6   3  -7 144.076 54.6468  16
   6   3  -7 136.611 47.1769  15
   6   3  -6 2393.97 222.665  16
   6   3  -6 2270.57 201.474  15
   6   3  -5 127.140 79.8217  15
   6   3  -4 425.624 94.0051  15
   6   3  -4 236.994 65.3954  12
   6   3  -3 21.8743 22.5289  15
   6   3  -3 38.0321 22.5199  12
   6   3  -2 530.549 82.9345   7
   6   3  -2 602.628 100.008  12
   6   3  -2 589.091 96.2811  21
   6   3  -1 1715.90 164.152  12
   6   3  -1 1953.23 160.978   7
   6   3  -1 2044.10 178.728  21
   6   3   0 20.0007 33.8356   7
   6   3   1 2801.62 200.803   7
   6   3   2 165.997 65.8437   7
   6   3   3 14854.4 472.701   7
   6   3   4 1860.66 170.514  17
   6   3   4 1958.17 170.500   7
   6   3   4 1565.57 158.714  21
   6   3   5 583.946 96.7148  17
   6   3   5 447.034 75.8952  12
   6   3   5 364.481 66.7205   7
   6   3   5 554.698 99.8875  18
   6   3   6 73.5154 49.9008  17
   6   3   6 54.3762 55.6158  18
   6   3   7 1566.84 157.893  17
   6   3   7 1693.08 170.846   7
   6   3   8 205.640 63.9964  17
   6   3   8 316.003 78.8864   7
   6   3   9 281.457 71.1433  17
   6   3  10 4152.02 250.429  17
   6   3  10 4433.86 264.518  13
   6   3  11 203.670 56.3646  17
   6   3  11 156.956 48.5991  13
   6   3  12-19.2141 26.6059  13
   6   3  13 828.083 103.387  13
   6   3  14 32.4532 26.6260  13
   6   3  14 18.6584 26.0612  21
   6   3  15 812.243 75.4217  13
   6   4 -10-7.72681 22.9413  20
   6   4  -9 454.680 80.5400  15
   6   4  -9 535.335 84.4151  20
   6   4  -8 694.861 103.125  15
   6   4  -8 682.825 103.287  20
   6   4  -7 684.680 106.136  15
   6   4  -7 569.426 101.878  20
   6   4  -6 944.322 126.746  15
   6   4  -5 5182.50 295.352  15
   6   4  -4 5784.68 296.824  12
   6   4  -3 440.165 85.4898  12
   6   4  -2 12.3931 24.7368  12
   6   4  -2-33.8318 36.7613  21
   6   4  -1 128.937 53.1786  12
   6   4  -1 112.066 38.1117  21
   6   4  -1 52.8919 29.5790   7
   6   4   0 82.4047 45.5918  12
   6   4   0 63.4872 40.1092  21
   6   4   0 34.2323 45.1147   7
   6   4   1 2836.39 220.104  12
   6   4   1 3184.72 215.691   7
   6   4   1 2504.05 204.307  21
   6   4   1 2991.89 207.414  18
   6   4   2 160509. 1974.19  17
   6   4   2 159680. 1989.58  12
   6   4   2 153101. 1919.74   7
   6   4   2 158324. 2016.13  21
   6   4   2 160710. 1921.57  18
   6   4   3 25931.4 664.424  17
   6   4   3 24209.7 646.753  12
   6   4   3 26439.6 658.644   7
   6   4   3 25616.6 686.461  21
   6   4   3 25432.0 646.353  18
   6   4   4 26182.8 682.187  17
   6   4   4 27524.6 679.087  12
   6   4   4 27394.8 673.069   7
   6   4   4 26675.2 705.893  21
   6   4   4 26522.4 674.183  18
   6   4   5 338.858 74.5103  17
   6   4   5 422.894 75.8963  12
   6   4   5 271.434 65.2042  21
   6   4   5 434.815 77.2834   7
   6   4   5 464.701 99.1137  18
   6   4   6 56.5462 46.0936  17
   6   4   6 30.7744 39.4268   7
   6   4   6 9.90209 43.4552  18
   6   4   7 58.4478 40.4581  17
   6   4   7-85.6236 64.1804  21
   6   4   7-46.4770 57.4117   7
   6   4   7 112.648 58.8761  18
   6   4   8 76.7860 49.3334  17
   6   4   8 53.7886 31.1166  21
   6   4   9 5489.51 304.033  17
   6   4   9 5161.79 302.486  21
   6   4  10 301.094 74.9006  17
   6   4  10 298.159 75.2517  21
   6   4  11 4847.03 270.218  17
   6   4  11 4762.62 272.580  21
   6   4  12 1709.36 150.261  17
   6   4  12 1680.83 149.746  21
   6   4  13 159.761 44.0198  17
   6   4  14 310.226 49.2431  17
   6   5  -9 210.375 55.1274  20
   6   5  -8 414.006 77.8739  20
   6   5  -7 442.443 77.1382  15
   6   5  -7 441.115 87.9719  20
   6   5  -6 74.6600 33.2292  15
   6   5  -6 40.0355 38.5726  20
   6   5  -5 311.844 74.8231  20
   6   5  -4-33.4364 40.5944  12
   6   5  -3 1344.43 144.183  12
   6   5  -2-3.96962 26.5862  12
   6   5  -1 146.562 53.3644  12
   6   5   0 11.5991 32.3609  12
   6   5   0-42.5476 62.1216  21
   6   5   0-30.3391 47.0883   7
   6   5   1 41.0742 39.2907  12
   6   5   1 46.7910 41.6224  21
   6   5   1 11.7332 29.2173   7
   6   5   1 136.560 59.5869  18
   6   5   2 466.876 92.1101  17
   6   5   2 305.281 73.5465  12
   6   5   2 361.894 91.7739  21
   6   5   2 479.689 87.8196   7
   6   5   2 324.857 86.4338  18
   6   5   3 489.066 96.9988  17
   6   5   3 699.718 109.976   7
   6   5   3 539.912 99.3728  12
   6   5   3 584.586 109.272  21
   6   5   3 656.171 118.114  18
   6   5   4 7549.83 362.010  17
   6   5   4 7702.60 351.175  12
   6   5   4 7743.02 351.723   7
   6   5   4 7697.10 368.951  21
   6   5   4 7818.56 365.038  18
   6   5   5 451.239 93.1403  17
   6   5   5 610.672 107.821   7
   6   5   5 532.347 92.5507  12
   6   5   5 708.085 116.109  21
   6   5   5 480.382 101.387  18
   6   5   6 1300.39 155.772  17
   6   5   6 997.398 133.497  21
   6   5   6 874.783 128.687  18
   6   5   7 605.969 111.030  17
   6   5   7 426.325 84.2740  21
   6   5   7 472.137 98.5457  18
   6   5   8 623.287 108.401  17
   6   5   8 802.528 116.088  21
   6   5   8 696.288 118.335  18
   6   5   9 154.099 57.8353  17
   6   5   9 255.502 62.8071  21
   6   5  10 964.719 128.645  17
   6   5  11 429.700 86.8498  17
   6   5  12 1100.42 122.249  17
   6   5  13 989.619 104.716  17
   6   5  14 480.721 62.7488  17
   6   6  -8 1517.45 119.840  20
   6   6  -7 16.6352 37.9591  20
   6   6  -6 131.916 58.4013  20
   6   6  -5 394.963 84.9042  20
   6   6  -4 4249.96 232.836  12
   6   6  -4 4321.84 267.326  20
   6   6  -3 8339.28 348.359  12
   6   6  -3 9190.98 394.632  20
   6   6  -2 44.3640 31.2529  12
   6   6  -2 94.4093 49.7961  20
   6   6  -1 91.9286 44.4781  12
   6   6  -1 56.4981 36.3688  20
   6   6   0 99.2836 45.0372  12
   6   6   0 215.394 55.4452  20
   6   6   0 189.620 62.8287  18
   6   6   1 1080.10 137.052  12
   6   6   1 1252.58 141.669  18
   6   6   2 143.706 53.5728  12
   6   6   2 151.077 56.2477  21
   6   6   3 24270.5 641.517  17
   6   6   3 24559.9 655.182  12
   6   6   3 24341.0 661.518  21
   6   6   3 24502.5 671.119  18
   6   6   4 6985.12 340.323  17
   6   6   4 6781.18 328.286  12
   6   6   4 7240.59 343.407  21
   6   6   4 6577.60 343.357  18
   6   6   5 5542.46 311.185  17
   6   6   5 5961.82 299.162  12
   6   6   5 5741.82 301.593  21
   6   6   5 5798.53 320.212  18
   6   6   6 2585.18 211.636  17
   6   6   6 2680.23 201.696  21
   6   6   6 2548.06 211.186  18
   6   6   7 1661.91 168.881  17
   6   6   7 1595.67 171.413  18
   6   6   8 1345.08 153.233  17
   6   6   8 1173.37 146.255  18
   6   6   9 312.528 81.8288  17
   6   6   9 189.117 67.5283  18
   6   6  10 156.915 61.1250  17
   6   6  11 42.7082 45.1954  17
   6   6  12 493.093 81.1221  17
   6   6  13 1346.97 113.522  17
   6   7  -7 20.3501 24.9106  20
   6   7  -6-7.84602 30.4153  20
   6   7  -5 77.7674 47.2876  20
   6   7  -4-10.2754 34.5331  20
   6   7  -3 57.7548 42.3738  20
   6   7  -2 301.186 73.2711  12
   6   7  -2 300.303 68.4475  20
   6   7  -1 250.511 70.7919  12
   6   7  -1 180.165 58.2458  20
   6   7  -1 182.995 50.6610  18
   6   7   0 232.894 71.0648  12
   6   7   0 220.491 59.5883  18
   6   7   1 110.136 55.0118  12
   6   7   1 122.578 61.9802  18
   6   7   2 51.2338 45.9252  12
   6   7   2-19.0170 42.0614  18
   6   7   3 386.759 84.8805  12
   6   7   3 370.925 95.4887  18
   6   7   4 73.1551 53.9891  12
   6   7   4 23.6471 52.1905  18
   6   7   5 517.053 91.5849  17
   6   7   5 553.770 92.1309  12
   6   7   5 612.844 111.485  18
   6   7   6 21.3739 27.4232  17
   6   7   6-24.1992 53.2119  18
   6   7   7 18.6820 32.0564  17
   6   7   7 52.0873 49.7509  18
   6   7   8 928.746 120.393  17
   6   7   8 991.452 128.224  18
   6   7   9 184.688 54.4865  17
   6   7   9 288.944 73.9910  18
   6   7  10-35.1145 42.4624  17
   6   7  11 1.76513 25.9953  17
   6   7  12 2.69350 23.7542  17
   6   8  -4 2393.05 138.227  20
   6   8  -3 857.600 89.7285  20
   6   8  -2 806.179 89.2862  20
   6   8  -1 58.0740 36.2723  18
   6   8   0 181.355 54.6952  18
   6   8   1 433.498 83.5218  18
   6   8   2 811.525 114.032  18
   6   8   3 3462.12 224.525  18
   6   8   4 92.2200 59.2920  18
   6   8   5 25.1552 47.3618  18
   6   8   6-23.1553 38.6472  18
   6   8   7 301.483 69.0852  18
   6   8   8 1093.26 99.7823  17
   6   8   8 1206.70 122.434  18
   6   8   9 874.382 86.6704  17
   6   8  10 159.262 36.0242  17
   6   9   1 460.112 64.8864  18
   6   9   2 125.893 42.0233  18
   6   9   3 140.982 44.0435  18
   6   9   4-8.50541 33.5610  18
   6   9   5 54.4186 36.6577  18
   6   9   6 679.071 81.8429  18
   6   9   7 500.573 67.8938  18
   7  -5  -4 671.814 72.2043  23
   7  -5  -3 304.708 53.0300  23
   7  -5  -2 116.042 35.2678  12
   7  -5  -2 150.675 40.3195  23
   7  -5  -1 251.148 46.0004  23
   7  -5   0 467.703 60.4202  23
   7  -5   2 36.5432 23.2276  12
   7  -4  -6 298.880 49.4965  15
   7  -4  -6 249.122 53.0262  23
  -7   4   6 245.422 46.2148  11
   7  -4  -5 1125.10 115.262  23
   7  -4  -4 1065.44 102.497  12
   7  -4  -4 1045.76 118.021  23
   7  -4  -3-15.0531 37.4804  23
   7  -4  -2 43.5690 32.7408  23
   7  -4  -1-47.2392 41.1707  23
   7  -4   0-8.12843 27.1021  23
   7  -4   1 440.449 72.4068  23
   7  -4   2 945.341 108.050  14
   7  -4   3 551.959 79.4346  14
   7  -4   4 251.540 57.0531  14
   7  -4   4 210.634 45.7366  12
   7  -4   5 46.3891 20.7787  14
   7  -4   6 142.244 42.4591  14
  -7   3   9-29.7544 25.2071  11
   7  -3  -8-16.5920 21.8750  15
  -7   3   8-0.91611 23.1482  11
   7  -3  -7 503.716 72.4489  15
  -7   3   7 562.860 82.1801  11
   7  -3  -6 654.526 88.8205  15
   7  -3  -6 676.682 102.479  23
   7  -3  -5 7221.91 283.688  12
   7  -3  -5 7409.82 338.941  23
   7  -3  -4 575.659 92.8252  12
   7  -3  -4 618.272 107.519  23
   7  -3  -3 535.496 99.7363  23
   7  -3  -2 677.217 108.261  23
   7  -3  -1-23.0132 46.4090  23
   7  -3   0 6.27786 30.6653  23
   7  -3   1 20.7888 32.5198  14
   7  -3   2 727.467 104.451  14
   7  -3   3 319.569 69.4507  14
   7  -3   3 315.268 65.7074  13
   7  -3   4 97.1584 48.0443  14
   7  -3   4 65.2373 30.8635  13
   7  -3   5 1441.08 135.869  14
   7  -3   5 1339.05 128.221  13
   7  -3   5 1472.53 128.051  12
   7  -3   6 800.969 98.8245  14
   7  -3   6 726.832 91.5173  13
   7  -3   7 1338.58 116.970  14
   7  -3   7 1343.04 114.599  13
   7  -3   8 223.758 53.8985  14
   7  -3   8 191.557 43.2919  13
  -7   2  10 542.388 64.2168  11
   7  -2  -9 15.3228 18.9126  15
  -7   2   9 12.5191 24.3808  11
   7  -2  -8 40.9834 24.3666  15
  -7   2   8-47.0837 49.0601  11
   7  -2  -7 63.0541 40.1622  15
   7  -2  -6 183.215 65.1492  23
   7  -2  -5 5323.22 265.151  12
   7  -2  -5 5412.48 309.863  23
   7  -2  -4 5920.04 303.851  12
   7  -2  -4 6697.82 353.443  23
   7  -2  -3 2219.15 194.647  12
   7  -2  -3 2316.58 208.972  23
   7  -2  -2 60.2413 35.5964  23
   7  -2  -1 102.417 45.6480  23
   7  -2   0 980.170 127.209  14
   7  -2   0 1010.80 134.947  23
   7  -2   1 380.406 83.2119  14
   7  -2   1 421.264 87.0325  13
   7  -2   2 938.841 122.291  14
   7  -2   2 939.272 121.852  13
   7  -2   3 5.38419 28.4344  14
   7  -2   3 46.6324 42.9208  13
   7  -2   4 179.892 56.7928  14
   7  -2   4 156.453 48.4064  13
   7  -2   5 143.598 48.5821  14
   7  -2   5 66.8022 42.1894  13
   7  -2   5 196.134 58.4390  12
   7  -2   6 1604.37 152.294  14
   7  -2   6 1684.73 157.527  13
   7  -2   7 738.183 102.095  14
   7  -2   7 754.240 106.061  13
   7  -2   8-14.1536 27.5588  14
   7  -2   8 96.3404 46.6421  13
   7  -2   9 1821.04 131.141  14
   7  -2   9 1985.63 140.684  13
   7  -2  10 215.512 41.6497  14
   7  -2  10 237.077 46.7034  13
   7  -1 -10 214.598 44.4368  15
  -7   1  10 224.234 45.2080  11
   7  -1  -9 1022.05 106.162  15
  -7   1   9 1197.11 115.533  11
   7  -1  -8 157.910 53.6273  15
  -7   1   8 137.349 46.3813  11
   7  -1  -7 126.230 51.7320  15
   7  -1  -6 1145.95 138.793  15
   7  -1  -5 273.251 63.6846  12
   7  -1  -5 299.787 79.6316  23
   7  -1  -4 7000.69 338.917  12
   7  -1  -4 7298.80 376.576  23
   7  -1  -3 1477.23 164.205  12
   7  -1  -3 1669.58 181.506  23
   7  -1  -2 11243.5 463.827  12
   7  -1  -2 12543.5 495.235  23
   7  -1  -1 1956.07 193.832  12
   7  -1  -1 2288.15 206.937  23
   7  -1   0 4220.37 264.831  13
   7  -1   1 94.0856 53.9067  13
   7  -1   2 166.508 59.0278  13
   7  -1   3 534.293 98.5796  13
   7  -1   4-15.7139 49.0048  13
   7  -1   4 34.1833 40.2493  12
   7  -1   5 59.2544 35.9973  13
   7  -1   5 157.493 62.5460  12
   7  -1   6 2364.57 184.951  14
   7  -1   6 2343.73 193.510  13
   7  -1   7 8443.30 342.458  14
   7  -1   7 8902.36 373.190  13
   7  -1   8 2716.28 184.198  14
   7  -1   8 2708.62 197.406  13
   7  -1   9 2693.42 172.185  14
   7  -1   9 2884.59 192.110  13
   7  -1  10 12.9763 22.4419  14
   7  -1  10 8.96735 25.7389  13
   7  -1  11 103.334 33.6255  13
   7   0 -10 119.731 39.1850  15
   7   0  -9 629.583 89.7036  15
  -7   0   9 695.963 86.0661  11
   7   0  -8 883.974 115.071  15
  -7   0   8 935.993 110.729  11
   7   0  -7 109.380 55.6215  15
   7   0  -6-51.2327 45.9130  15
   7   0  -5 33.6000 41.4120  15
   7   0  -4 355.253 96.1067  23
   7   0  -4 341.420 73.7711  12
   7   0  -3 310.683 76.4006  12
   7   0  -3 308.752 77.8171  23
   7   0  -2 32.5663 47.1282  12
   7   0  -2 32.2378 37.8451  23
   7   0  -1 16366.8 574.854  12
   7   0   0 1773.82 169.063  13
   7   0   0 1708.12 184.139  12
   7   0   1 34259.9 779.156  13
   7   0   1 32185.6 828.390  12
   7   0   2-6.48427 51.1292  13
   7   0   2 0.21844 62.0826  12
   7   0   3 16.8052 39.4993  13
   7   0   3 25.6916 35.8688  12
   7   0   4 229.348 61.7793  13
   7   0   4 189.364 65.6836  12
   7   0   4 50.7875 33.5113  21
   7   0   5 12.7819 45.0989  13
   7   0   5 32.7478 39.1641  12
   7   0   6 1850.32 176.185  13
   7   0   7 2191.63 191.150  13
   7   0   8 7708.35 347.396  13
   7   0   9 400.504 80.6804  13
   7   0  10 614.682 90.4531  13
   7   0  11 1486.58 128.251  13
   7   0  12-28.1087 30.8272  13
   7   1 -10 1187.72 109.970  15
   7   1  -9 33.5957 37.1496  15
   7   1  -8 2925.37 207.303  15
   7   1  -7 368.687 82.8777  15
   7   1  -6 3416.91 240.786  15
   7   1  -5 1885.27 182.280  15
   7   1  -4 1095.71 140.144  15
   7   1  -4 1054.31 128.047  12
   7   1  -3 160.092 60.9618  12
   7   1  -2 367.436 84.1364  12
   7   1  -1 14442.5 527.398  12
   7   1   0 1700.29 180.392  12
   7   1   1 19569.5 626.443  12
   7   1   1 20276.8 575.558  21
   7   1   2 420.060 90.9391  13
   7   1   2 262.008 64.8102  12
   7   1   2 394.143 83.0768  21
   7   1   3 2146.60 183.155  13
   7   1   3 1816.80 182.430  12
   7   1   3 1746.72 170.186  21
   7   1   4 86.0823 36.2989  13
   7   1   4 154.428 63.7086  12
   7   1   4 16.8501 55.6591  21
   7   1   5 479.501 84.9332  13
   7   1   5 533.912 94.9480  12
   7   1   6 60.2998 48.8886  13
   7   1   7 6945.31 341.233  13
   7   1   8 7424.10 343.670  13
   7   1   9-1.00118 35.8567  13
   7   1  10 1244.34 134.246  13
   7   1  11 13.3736 38.3926  13
   7   1  12-6.73397 34.0498  13
   7   1  13-0.47909 21.4268  13
   7   2 -10 702.273 81.6106  15
   7   2  -9 50.1115 32.7782  15
   7   2  -9 52.3955 27.4157  20
   7   2  -8 141.664 47.3228  15
   7   2  -7 2107.81 182.614  15
   7   2  -6 1704.70 167.514  15
   7   2  -5 14.5780 33.1375  15
   7   2  -4-21.0367 42.7700  15
   7   2  -4 23.0514 24.5058  12
   7   2  -3 2047.55 185.806  15
   7   2  -3 1811.21 175.595  12
   7   2  -2 77.4869 48.3378  15
   7   2  -2 9.91627 29.6006  12
   7   2  -2-0.72829 37.8622  21
   7   2  -1 1100.33 142.743  12
   7   2  -1 1365.57 145.446  21
   7   2   0 14185.2 524.937  12
   7   2   0 15502.1 513.927  21
   7   2   1 3677.73 265.182  12
   7   2   1 3733.11 249.916  21
   7   2   2 46073.8 980.323  12
   7   2   2 44975.0 936.137  21
   7   2   3 2042.91 194.105  12
   7   2   3 2083.26 171.424   7
   7   2   3 1942.13 184.995  21
   7   2   4 15.9894 29.7415  12
   7   2   4-57.1420 68.7687  21
   7   2   5 859.402 117.724  12
   7   2   5 665.951 108.022  21
   7   2   6-13.7690 44.9742  21
   7   2   7 168.102 51.0864  17
   7   2   7 156.955 50.0532  13
   7   2   8 197.365 54.9976  13
   7   2   9 4673.44 263.723  13
   7   2  10 870.179 108.694  13
   7   2  11 4.28835 38.0108  13
   7   2  12 325.207 59.1023  13
   7   2  13 3.46311 20.0003  13
   7   2  13 37.9957 27.9672  21
   7   3 -10 3318.75 159.784  15
   7   3  -9 193.438 51.9471  15
   7   3  -9 106.905 34.4135  20
   7   3  -8 501.335 82.9863  15
   7   3  -8 437.726 73.4719  20
   7   3  -7 1133.64 126.806  15
   7   3  -6 268.800 73.6961  15
   7   3  -5 5536.24 298.793  15
   7   3  -4 8.04333 39.4900  15
   7   3  -4 3.69614 24.0641  12
   7   3  -3 932.968 125.292  15
   7   3  -3 822.324 114.963  12
   7   3  -2 1950.96 186.217  12
   7   3  -2 1949.46 181.474  21
   7   3  -1 22.9387 27.4174  12
   7   3  -1-44.7162 54.2374  21
   7   3   0 7323.83 365.106  12
   7   3   0 7546.74 363.923  21
   7   3   1 3710.55 259.448  12
   7   3   1 3519.61 249.239  21
   7   3   2 26023.9 703.630  12
   7   3   2 24476.9 687.919  21
   7   3   3 155.468 56.0692  12
   7   3   3 101.845 61.2204  21
   7   3   4 1728.60 171.096  12
   7   3   4 1737.01 177.957  21
   7   3   5 84.1989 46.2123  17
   7   3   5-4.18581 25.3096  12
   7   3   5-3.21043 47.4602  21
   7   3   6 585.434 97.2695  17
   7   3   6 519.347 96.3314  21
   7   3   7 22.5233 29.3236  17
   7   3   7 52.9497 40.5266  21
   7   3   8 5495.94 282.058  17
   7   3   8 5764.94 323.094  21
   7   3   9 996.188 116.111  17
   7   3   9 1062.66 135.030  21
   7   3  10 1895.65 148.145  17
   7   3  10 1785.06 167.258  21
   7   3  11-13.9363 27.7809  21
   7   3  12 325.248 50.6922  13
   7   3  12-1.95403 32.9060  21
   7   3  13 5.20659 15.6250  13
   7   3  13 2.44658 21.9823  21
   7   4  -9 1453.53 100.893  20
   7   4  -8 1678.05 128.749  15
   7   4  -8 1673.42 132.325  20
   7   4  -7 16.9232 24.4064  15
   7   4  -7 13.4736 31.6091  20
   7   4  -6 451.850 76.5942  15
   7   4  -5 343.937 73.0481  15
   7   4  -4 111.878 45.4147  12
   7   4  -3 281.638 66.2419  12
   7   4  -2 105.567 48.5563  12
   7   4  -1 371.686 85.7956  12
   7   4  -1 414.437 90.3963  21
   7   4   0 858.780 126.387  12
   7   4   0 823.332 122.944  21
   7   4   1 669.900 112.332  12
   7   4   1 666.128 113.555  21
   7   4   2 237.852 69.0947  12
   7   4   2 193.378 67.3283  21
   7   4   2 223.711 75.4657  18
   7   4   3 1790.08 176.292  12
   7   4   3 1926.16 189.850  21
   7   4   3 1871.04 171.039  18
   7   4   4 4552.46 275.129  17
   7   4   4 4954.00 285.469  12
   7   4   4 4552.20 292.096  21
   7   4   4 4743.26 275.011  18
   7   4   5 2012.13 186.391  17
   7   4   5 2231.28 187.163  12
   7   4   5 2089.18 197.286  21
   7   4   6 427.442 87.9225  17
   7   4   6 332.570 77.5431  21
   7   4   7 55.7554 46.7952  17
   7   4   7 62.0340 43.9299  21
   7   4   8 50.8023 45.7025  17
   7   4   8 33.1645 40.4936  21
   7   4   9 88.1115 43.0735  17
   7   4   9 204.160 63.0108  21
   7   4  10 71.0254 39.9043  17
   7   4  10 27.5117 34.4119  21
   7   4  11 767.185 92.5950  17
   7   4  11 820.453 103.639  21
   7   4  12 505.719 66.2039  17
   7   4  12 421.181 65.9108  21
   7   5  -8 17.4432 23.1172  20
   7   5  -7 251.280 57.2754  20
   7   5  -6 25.6525 37.6942  20
   7   5  -5 158.656 59.2801  20
   7   5  -4 2980.95 189.726  12
   7   5  -4 2872.48 216.054  20
   7   5  -3 535.766 85.0489  12
   7   5  -2-43.6601 50.4560  12
   7   5  -1 199.675 63.4648  12
   7   5   0 49.0671 45.9551  12
   7   5   0 34.2509 39.1717  21
   7   5   1 1233.96 145.548  12
   7   5   1 1125.84 145.224  21
   7   5   2 2167.81 193.833  12
   7   5   2 1953.84 187.542  21
   7   5   2 1842.14 167.620  18
   7   5   3 7112.85 342.912  12
   7   5   3 7010.61 352.793  21
   7   5   3 7034.23 332.285  18
   7   5   4 273.735 79.8883  17
   7   5   4 380.638 82.6589  12
   7   5   4 287.928 75.8073  21
   7   5   4 268.041 78.4328  18
   7   5   5-5.03802 33.2781  17
   7   5   5 40.9628 38.8737  12
   7   5   5 25.4498 40.5091  21
   7   5   5 20.4080 53.8746  18
   7   5   6 88.1165 49.9869  17
   7   5   6 182.433 62.9039  21
   7   5   6 147.422 68.1219  18
   7   5   7 51.2708 44.3488  17
   7   5   7 94.3664 48.0271  21
   7   5   8 148.541 56.3533  17
   7   5   8 108.247 51.0947  21
   7   5   9 239.130 64.7689  17
   7   5   9 239.390 64.0988  21
   7   5  10 26.1584 30.1887  17
   7   5  10 56.4336 30.7944  21
   7   5  11 70.4065 34.4263  17
   7   5  12 21.2211 26.6347  17
   7   6  -7 463.762 58.7846  20
   7   6  -6 904.598 96.7349  20
   7   6  -5 51.8163 39.7395  20
   7   6  -4 1858.36 134.091  12
   7   6  -4 1932.13 159.645  20
   7   6  -3 57.1677 37.3883  12
   7   6  -3 17.7750 32.3344  20
   7   6  -2 5.04914 35.3414  12
   7   6  -2-28.2419 46.4523  20
   7   6  -1 45.2809 37.7596  12
   7   6  -1 40.8699 29.9921  20
   7   6   0 90.9723 43.7833  12
   7   6   0 121.636 43.0817  20
   7   6   1 1056.99 127.901  12
   7   6   1 1014.75 117.336  18
   7   6   2 2241.19 186.269  12
   7   6   2 2460.31 188.407  18
   7   6   3 3046.08 214.097  12
   7   6   3 2926.47 218.166  21
   7   6   3 3230.28 223.121  18
   7   6   4 951.715 121.256  12
   7   6   4 911.482 121.510  21
   7   6   4 1043.49 131.857  18
   7   6   5 361.020 85.0018  17
   7   6   5 380.773 76.3586  12
   7   6   5 390.513 83.4533  21
   7   6   5 375.094 85.5398  18
   7   6   6 2295.13 187.034  17
   7   6   6 2196.15 162.808  12
   7   6   6 2057.46 174.033  21
   7   6   6 2366.52 193.113  18
   7   6   7 716.607 105.780  17
   7   6   7 626.632 93.1261  21
   7   6   7 880.135 122.665  18
   7   6   8 156.436 58.2031  17
   7   6   8 178.572 46.1408  21
   7   6   9 61.7709 34.3885  17
   7   6  10 2.55503 27.1864  17
   7   6  11 79.3564 34.3651  17
   7   6  12-4.03341 20.2216  17
   7   7  -4 108.826 45.2474  20
   7   7  -3 511.506 75.0482  20
   7   7  -2 417.591 68.7116  20
   7   7  -1 168.091 56.1495  12
   7   7  -1 202.490 53.5600  20
   7   7   0 10.6741 42.2661  12
   7   7   1 33.8883 39.2946  12
   7   7   1-20.7818 38.3754  18
   7   7   2 137.738 50.9069  12
   7   7   2 181.878 51.2064  18
   7   7   3 117.280 47.6125  12
   7   7   3 57.9808 38.3854  18
   7   7   4 57.0458 38.3284  12
   7   7   4 11.3982 48.0205  18
   7   7   5 120.345 48.1500  12
   7   7   5 107.334 57.1546  18
   7   7   6 903.260 117.157  18
   7   7   7 250.624 61.5476  17
   7   7   7 250.006 70.8654  18
   7   7   8 124.832 45.0970  17
   7   7   9 291.049 58.7684  17
   7   7  10 30.5393 26.9041  17
   7   8   1 22.4509 27.0964  18
   7   8   2 586.123 74.2172  18
   7   8   3 6.47052 34.8343  18
   7   8   4 55.9058 38.6789  18
   7   8   5 22.9128 41.1535  18
   7   8   6 54.6826 42.0462  18
   8  -3  -4 532.349 64.7214  15
   8  -3  -3 470.863 60.3198  12
   8  -3  -2 2248.70 139.275  12
   8  -3  -2 2415.44 139.631  23
   8  -3  -1 387.429 63.1359  12
   8  -3   0 371.177 61.7647  12
   8  -3   1 46.6181 25.9639  12
   8  -3   2 539.177 72.4503  12
   8  -3   3 185.430 42.0120  12
   8  -2  -6 212.142 43.5049  15
  -8   2   6 214.467 46.1696  11
   8  -2  -5 2684.88 159.523  15
   8  -2  -4 2990.40 178.408  15
   8  -2  -4 2809.72 156.823  12
   8  -2  -3 11953.8 363.478  12
   8  -2  -2 1248.13 123.646  12
   8  -2  -2 1230.56 119.566  23
   8  -2  -1 17076.9 479.102  12
   8  -2   0 759.570 102.727  12
   8  -2   1 274.810 65.3640  12
   8  -2   2 94.7994 42.7715  12
   8  -2   3-7.74489 30.3953  12
   8  -2   4 2039.18 142.213  12
   8  -2   5 575.939 76.8266  13
   8  -2   5 599.437 70.1524  12
   8  -2   6 5646.58 222.946  13
   8  -2   7 2857.10 143.357  13
   8  -1  -7-48.2342 32.5640  15
  -8   1   7 27.2043 21.4845  11
   8  -1  -6 90.0858 40.0769  15
   8  -1  -5 2108.19 156.676  15
   8  -1  -4 42.1332 39.6903  15
   8  -1  -4 25.6806 28.3262  12
   8  -1  -3 59.4320 37.0554  12
   8  -1  -2 69.8136 45.3531  12
   8  -1  -1 7615.74 340.813  12
   8  -1   0 1578.51 159.270  12
   8  -1   1 2404.13 193.517  12
   8  -1   2 631.040 99.2065  12
   8  -1   3 247.470 60.7244  13
   8  -1   3 295.116 69.6217  12
   8  -1   4 88.0745 40.8890  13
   8  -1   4 152.886 49.1978  12
   8  -1   5 65.9901 35.7845  13
   8  -1   5 145.758 40.6269  12
   8  -1   6 341.956 68.7637  13
   8  -1   7 5173.95 230.607  13
   8  -1   8 71.4475 37.4415  13
   8  -1   9 230.940 41.7240  13
   8   0  -8 1864.48 120.457  15
   8   0  -7 435.199 69.7981  15
  -8   0   7 481.085 66.4140  11
   8   0  -6-56.3055 42.8901  15
   8   0  -5 539.647 87.5861  15
   8   0  -4 502.157 86.7550  15
   8   0  -4 589.827 84.3907  12
   8   0  -3 2293.36 181.562  15
   8   0  -3 2047.84 169.031  12
   8   0  -2 7041.90 331.769  12
   8   0  -1 1314.80 150.747  12
   8   0   0 18678.4 569.315  12
   8   0   1 5380.90 304.571  12
   8   0   2-2.41109 25.9012  13
   8   0   2 39.8548 43.7687  12
   8   0   3 17.4183 36.3391  13
   8   0   3 23.1722 34.7368  12
   8   0   4 180.936 50.9849  13
   8   0   4 255.196 63.2285  12
   8   0   5 366.079 70.4555  13
   8   0   5 390.156 72.7050  12
   8   0   6 170.379 51.5145  13
   8   0   6 119.433 40.3425  21
   8   0   7 4004.79 217.771  13
   8   0   7 3691.56 197.978  21
   8   0   8 5889.48 250.769  13
   8   0   8 5852.25 239.473  21
   8   0   9 114.034 39.3765  13
   8   0   9 168.540 41.6781  21
   8   0  10 1327.42 97.3360  13
   8   1  -8 52.6078 29.0692  15
   8   1  -7 984.891 101.618  15
   8   1  -6 144.674 50.8427  15
   8   1  -5-2.25930 30.9244  15
   8   1  -4 70.3510 40.2159  15
   8   1  -4 52.4232 23.2941  12
   8   1  -3 2.99942 29.5348  15
   8   1  -3 19.8219 32.8771  12
   8   1  -2 441.061 82.8027  15
   8   1  -2 296.649 73.1060  12
   8   1  -1-51.4310 51.3629  12
   8   1   0 4569.52 284.108  12
   8   1   1 2591.84 213.885  12
   8   1   2 1924.57 185.642  12
   8   1   3 1248.58 126.873  13
   8   1   3 1112.57 134.792  12
   8   1   3 1277.00 131.665  21
   8   1   4 278.446 63.9543  13
   8   1   4 310.919 70.7704  12
   8   1   4 144.629 46.0767  21
   8   1   5 60.9997 31.6045  13
   8   1   5 33.9091 30.8002  12
   8   1   5-16.0457 39.4751  21
   8   1   6-25.3191 32.8846  13
   8   1   6 7.38828 26.0524  21
   8   1   7-21.3210 29.2350  13
   8   1   7 24.2156 33.8668  21
   8   1   8 2976.10 181.840  13
   8   1   8 2740.06 184.018  21
   8   1   9 467.817 69.7588  13
   8   1   9 317.492 62.9724  21
   8   1  10 119.929 36.4279  13
   8   1  10 12.9626 21.3803  21
   8   1  11 938.075 81.2787  21
   8   2  -8 51.2307 24.4920  15
   8   2  -7 234.519 51.1167  15
   8   2  -6 202.400 51.9890  15
   8   2  -5 335.876 66.4726  15
   8   2  -4 2213.60 171.251  15
   8   2  -4 2159.07 159.381  12
   8   2  -3 9.87006 27.6844  15
   8   2  -3-10.2963 32.8003  12
   8   2  -2 454.737 82.7818  15
   8   2  -2 489.690 88.9882  12
   8   2  -1 138.328 59.4461  12
   8   2   0 530.547 96.8977  12
   8   2   0 586.159 93.4271  21
   8   2   1 3659.21 248.630  12
   8   2   1 3959.66 242.399  21
   8   2   2 4663.21 280.843  12
   8   2   2 4680.53 268.941  21
   8   2   3 2748.27 212.106  12
   8   2   3 2849.94 212.101  21
   8   2   4-24.1348 39.9265  12
   8   2   4 64.9220 33.6600  21
   8   2   5 767.079 102.529  12
   8   2   5 625.204 99.6313  21
   8   2   6 59.7756 29.1982  21
   8   2   7 634.246 98.2052  21
   8   2   8 1091.33 122.227  21
   8   2   9 573.394 74.5133  13
   8   2   9 571.676 85.9646  21
   8   2  10 104.547 30.6913  13
   8   2  10 93.4318 41.2382  21
   8   2  11 533.991 71.1993  21
   8   3  -7 70.9396 29.1723  15
   8   3  -7 48.3550 25.8252  20
   8   3  -6 1.37774 27.5565  15
   8   3  -5 35.8106 31.8870  15
   8   3  -4 139.706 40.2671  12
   8   3  -3 293.776 66.5558  12
   8   3  -2 139.906 48.3644  12
   8   3  -1 77.6162 41.7898  12
   8   3   0 50.4908 34.1254  12
   8   3   0 122.501 53.2413  21
   8   3   1 778.909 114.484  12
   8   3   1 673.332 106.201  21
   8   3   2-19.2504 45.5896  12
   8   3   2-3.52679 32.3516  21
   8   3   3 477.495 89.2799  12
   8   3   3 320.919 80.3022  21
   8   3   4 61.9662 34.0261  12
   8   3   4 76.0720 51.3605  21
   8   3   5 110.974 40.7402  12
   8   3   5 126.584 56.5561  21
   8   3   6 7.23661 36.0683  21
   8   3   7 367.682 78.2993  21
   8   3   8 341.459 72.6654  21
   8   3   9 162.502 50.1033  21
   8   3  10 113.464 38.7585  21
   8   3  11 271.583 50.3355  21
   8   4  -6 428.394 66.0949  20
   8   4  -5-15.9143 38.1758  20
   8   4  -4 9.49050 25.1400  12
   8   4  -3 142.670 46.1450  12
   8   4  -2 17.1212 31.8388  12
   8   4  -1 185.500 62.7896  12
   8   4   0 354.940 78.9689  12
   8   4   1 1425.88 150.986  12
   8   4   1 1478.42 154.516  21
   8   4   2 2827.45 210.995  12
   8   4   2 2952.04 217.183  21
   8   4   3 445.850 87.6331  12
   8   4   3 386.590 83.7302  21
   8   4   4 956.361 118.101  12
   8   4   4 1149.83 139.051  21
   8   4   5 69.2656 36.1012  12
   8   4   5 75.4251 50.6574  21
   8   4   6 121.662 63.0657  21
   8   4   7-33.9277 39.3994  21
   8   4   8 1023.93 116.796  21
   8   4   9 253.117 58.9202  21
   8   4  10 77.5386 34.3852  21
   8   4  11 8.56580 18.5423  21
   8   5  -5 495.917 70.2979  20
   8   5  -4 63.3405 24.6387  12
   8   5  -4 91.8100 36.8873  20
   8   5  -3 347.194 59.4799  12
   8   5  -3 317.182 63.1273  20
   8   5  -2 151.056 46.4891  12
   8   5  -2 196.872 51.4053  20
   8   5  -1 50.4382 32.2918  12
   8   5   0-15.5567 40.2331  12
   8   5   1 120.216 54.5233  12
   8   5   2 5541.32 281.938  12
   8   5   2 6118.50 308.989  21
   8   5   3 1358.88 137.563  12
   8   5   3 1646.66 161.507  21
   8   5   4 3924.65 226.185  12
   8   5   4 4391.11 258.142  21
   8   5   5-39.7671 42.3832  12
   8   5   5 13.6777 34.3207  21
   8   5   6 14.6763 40.9281  21
   8   5   7 459.601 75.2911  21
   8   5   8-39.6442 33.8666  21
   8   5   9 152.414 38.5158  21
   8   5  10 381.443 53.1804  21
   8   6  -3 126.822 35.2374  12
   8   6  -3 111.421 36.6560  20
   8   6  -2 88.0344 34.0355  12
   8   6  -2 58.7060 28.8195  20
   8   6  -1 4.74899 26.3336  12
   8   6  -1-11.0227 25.5640  20
   8   6   0 601.098 85.8246  12
   8   6   1-9.94819 31.4561  12
   8   6   2 152.573 50.9533  12
   8   6   3 2981.95 184.566  12
   8   6   4 271.602 56.3534  12
   8   6   5 163.916 43.8865  12
   8   6   5 163.247 53.1160  21
   8   6   6 26.7096 28.4233  21
   8   6   7 384.998 63.1428  21
   8   6   8 46.2579 26.3475  21
   8   7   1 816.348 86.5289  12
   8   7   2 459.860 65.5704  12
   8   7   3 73.4747 32.9829  12
   9  -1  -1 345.787 50.7593  12
   9  -1   0 353.270 53.6574  12
   9  -1   1 18.1143 19.8429  12
   9  -1   2-7.76137 19.3082  12
   9   0  -3 1413.54 98.5220  15
   9   0  -2 670.931 72.2156  15
   9   0  -2 692.845 74.0964  12
   9   0  -1 61.3713 27.6875  15
   9   0  -1 112.711 40.3664  12
   9   0   0 67.2540 26.1290  15
   9   0   0 33.3188 29.9161  12
   9   0   1 177.931 46.4819  12
   9   0   2 12.0693 22.0079  12
   9   0   3 322.330 53.8267  12
   9   0   4 172.129 36.5232  12
   9   1  -3 443.610 57.8576  15
   9   1  -3 370.397 52.5785  12
   9   1  -2 33.2953 23.1589  15
   9   1  -2 18.3964 18.9912  12
   9   1  -1 74.6521 26.8264  12
   9   1   0 62.7680 34.0557  12
   9   1   1 590.114 81.3549  12
   9   1   2 488.125 73.9235  12
   9   1   3 174.548 40.7502  12
   9   1   4 43.3243 27.1586  12
   9   1   5-14.1825 14.4817  12
   9   2  -3 176.614 37.2349  12
   9   2  -2 146.341 38.9202  12
   9   2  -1 81.8445 33.7291  12
   9   2   0 423.897 71.0995  12
   9   2   1 1012.93 106.088  12
   9   2   2 225.339 50.6847  12
   9   2   2 389.794 61.4740  21
   9   2   3 121.936 40.3909  12
   9   2   3 125.993 36.4138  21
   9   2   4-11.9205 25.1192  12
   9   2   4 43.8775 22.9134  21
   9   2   5 209.130 40.7566  12
   9   2   5 213.842 45.4564  21
   9   2   6 188.054 41.9615  21
   9   2   7 192.894 39.0491  21
   9   3  -3 112.311 29.9807  12
   9   3  -2-15.3528 24.4219  12
   9   3  -1 0.70145 19.7337  12
   9   3   0 29.9450 27.1380  12
   9   3   1 108.909 35.7400  12
   9   3   2 915.547 100.921  12
   9   3   2 1075.16 106.666  21
   9   3   3 203.477 47.1901  12
   9   3   3 321.602 61.8164  21
   9   3   4 49.0168 30.4344  12
   9   3   4 26.9325 35.6242  21
   9   3   5 89.8160 29.5573  12
   9   3   5 123.423 41.8356  21
   9   3   6 270.665 53.6918  21
   9   3   7 302.282 54.0730  21
   9   3   8 112.121 31.8903  21
   9   4  -3 17.7710 20.5520  20
   9   4  -2 1658.59 109.589  12
   9   4  -2 1639.50 114.147  20
   9   4  -1-7.85135 23.0755  12
   9   4   0 756.727 86.9823  12
   9   4   1 575.331 77.3981  12
   9   4   2 365.301 62.9453  12
   9   4   3 110.869 37.4166  12
   9   4   3 181.808 51.3717  21
   9   4   4 37.8759 22.4537  12
   9   4   4 36.8114 32.4611  21
   9   4   5 465.808 57.7113  12
   9   4   5 543.786 75.0127  21
   9   4   6 205.378 48.6762  21
   9   4   7 1235.25 100.476  21
   9   5  -1 301.474 47.9705  12
   9   5   0 188.522 42.0909  12
   9   5   1 1928.61 125.446  12
   9   5   2 83.2586 31.4315  12
   9   5   3 550.526 65.4442  12
   9   5   4 133.702 34.1081  12
   9   5   6 1380.30 103.110  21
   0   0   0    0.00    0.00   0
TITL RN142A in P-1
REM P-1 (#2 in standard setting)
CELL 1.54184   7.812785   8.464113  14.742652  79.5126  83.8608  77.0759
ZERR   26.00   0.000653   0.000656   0.001361   0.0071   0.0073   0.0069
LATT  1
SFAC C H N
UNIT 26.00 26.00 26.00
TREF
HKLF 4
END
;
_shelx_hkl_checksum     1890
_shelx_res_file
;
TITL RN142A
CELL  1.54184   7.8128   8.4641  14.7427   79.513   83.861   77.076
ZERR    2.00    0.0007   0.0007   0.0014    0.007    0.007    0.007
LATT 1
SFAC C  H  N  O
UNIT 44 42 6 2
L.S. 20
ACTA
BOND
BOND $H
FMAP 2
PLAN 5
SIZE 0.3 0.3 0.19
WPDB
CONF
HTAB N1 N3_$1
HTAB N2 N3_$2
EQIV $1 1-x,1-y,1-z
EQIV $2 -x,1-y,1-z
WGHT    0.076800    0.099900
EXTI    0.037586
FVAR      12.25592
MOLE 1
O1    4    0.190422    0.588429    0.019246    11.00000    0.12248    0.06066 =
         0.04334   -0.00266    0.00272   -0.00129
N1    3    0.363309    0.277096    0.607544    11.00000    0.06293    0.06513 =
         0.04940   -0.00631   -0.00169   -0.01738
H1    2    0.464699    0.295270    0.580069    11.00000    0.07000
N2    3    0.100701    0.191489    0.601044    11.00000    0.05557    0.06546 =
         0.04745   -0.01003   -0.01120   -0.00645
H2    2    0.026985    0.170386    0.569767    11.00000    0.06587
N3    3    0.246299    0.782094    0.506952    11.00000    0.10151    0.16811 =
         0.08293   -0.00213   -0.02073   -0.04742
C1    1    0.222101    0.499420    0.104427    11.00000    0.06769    0.04915 =
         0.04369   -0.00560    0.00089   -0.01206
C2    1    0.143005    0.576179    0.178640    11.00000    0.07099    0.04361 =
         0.05280   -0.00931   -0.00055    0.00040
AFIX  43
H2A   2    0.073893    0.681628    0.167660    11.00000   -1.20000
AFIX   0
C3    1    0.165927    0.497998    0.267644    11.00000    0.06160    0.05026 =
         0.04603   -0.01468    0.00243   -0.00423
AFIX  43
H3    2    0.112142    0.551237    0.316399    11.00000   -1.20000
AFIX   0
C4    1    0.268872    0.339399    0.286494    11.00000    0.04716    0.04769 =
         0.04600   -0.01122   -0.00146   -0.00831
C5    1    0.347372    0.265608    0.211822    11.00000    0.06186    0.04726 =
         0.05084   -0.01156   -0.00172    0.00121
AFIX  43
H5    2    0.416766    0.160270    0.222689    11.00000   -1.20000
AFIX   0
C6    1    0.326015    0.343471    0.121370    11.00000    0.06899    0.05432 =
         0.04731   -0.01677    0.00592   -0.00537
AFIX  43
H6    2    0.381148    0.291213    0.072490    11.00000   -1.20000
AFIX   0
C7    1    0.244839    0.508134   -0.058934    11.00000    0.11766    0.08472 =
         0.04413   -0.00928    0.00100   -0.00881
AFIX 137
H7A   2    0.370988    0.477325   -0.064455    11.00000   -1.50000
H7B   2    0.204147    0.581252   -0.113729    11.00000   -1.50000
H7C   2    0.196117    0.411618   -0.051395    11.00000   -1.50000
AFIX   0
C8    1    0.294033    0.249998    0.380739    11.00000    0.05339    0.05026 =
         0.04924   -0.00951   -0.00493   -0.00387
AFIX  43
H8    2    0.353112    0.140757    0.385794    11.00000   -1.20000
AFIX   0
C9    1    0.243077    0.305872    0.458739    11.00000    0.07276    0.05315 =
         0.04771   -0.00794   -0.00482   -0.00051
AFIX  43
H9    2    0.187589    0.415804    0.455968    11.00000   -1.20000
AFIX   0
C10   1    0.269270    0.202713    0.551653    11.00000    0.06236    0.05343 =
         0.04491   -0.00963   -0.00427   -0.00148
AFIX  13
H10   2    0.336176    0.092465    0.544589    11.00000   -1.20000
AFIX   0
C11   1    0.375109    0.205953    0.700013    11.00000    0.05069    0.04811 =
         0.04639   -0.01078   -0.00341   -0.00121
C12   1    0.503762    0.223953    0.752134    11.00000    0.05583    0.06288 =
         0.06772   -0.01571   -0.00829   -0.00958
AFIX  43
H12   2    0.590274    0.280438    0.724669    11.00000   -1.20000
AFIX   0
C13   1    0.504545    0.157516    0.846187    11.00000    0.06471    0.07152 =
         0.06511   -0.02297   -0.02257    0.00209
AFIX  43
H13   2    0.591909    0.171010    0.880518    11.00000   -1.20000
AFIX   0
C14   1    0.381056    0.073939    0.888510    11.00000    0.06918    0.06494 =
         0.04586   -0.01274   -0.01353    0.00925
AFIX  43
H14   2    0.384827    0.030675    0.951120    11.00000   -1.20000
AFIX   0
C15   1    0.246389    0.052189    0.837880    11.00000    0.05689    0.04709 =
         0.04551   -0.00971   -0.00271    0.00802
C16   1    0.112658   -0.031183    0.878734    11.00000    0.07379    0.05731 =
         0.05057   -0.00153    0.00609   -0.00045
AFIX  43
H16   2    0.114370   -0.079451    0.940657    11.00000   -1.20000
AFIX   0
C17   1   -0.018835   -0.041156    0.827763    11.00000    0.06600    0.06240 =
         0.07222   -0.00814    0.01231   -0.01437
AFIX  43
H17   2   -0.106167   -0.096394    0.855517    11.00000   -1.20000
AFIX   0
C18   1   -0.025150    0.030279    0.734184    11.00000    0.05312    0.06104 =
         0.06884   -0.01539   -0.00210   -0.01004
AFIX  43
H18   2   -0.117209    0.023472    0.700948    11.00000   -1.20000
AFIX   0
C19   1    0.103449    0.109890    0.691597    11.00000    0.04989    0.04504 =
         0.04815   -0.01190   -0.00382    0.00113
C20   1    0.243486    0.120501    0.742933    11.00000    0.04739    0.04194 =
         0.04427   -0.01107   -0.00294    0.00327
C21   1    0.251236    0.659447    0.678860    11.00000    0.09400    0.07377 =
         0.07938   -0.01265    0.00108   -0.01370
AFIX 137
H21A  2    0.347975    0.566829    0.687694    11.00000   -1.50000
H21B  2    0.142954    0.624607    0.700015    11.00000   -1.50000
H21C  2    0.265454    0.740986    0.713365    11.00000   -1.50000
AFIX   0
C22   1    0.247253    0.727793    0.582868    11.00000    0.06469    0.08767 =
         0.07637   -0.01614   -0.00831   -0.02040
HKLF 4
REM  RN142A
REM R1 =  0.0475 for    2940 Fo > 4sig(Fo)  and  0.0549 for all    3569 data
REM    246 parameters refined using      0 restraints
END
WGHT      0.0760      0.1007
REM Highest difference peak  0.188,  deepest hole -0.197,  1-sigma level  0.048
Q1    1   0.2367  0.5321  0.6920  11.00000  0.05    0.19
Q2    1   0.3394  0.1235  0.2226  11.00000  0.05    0.16
Q3    1   0.0471  0.5394  0.3258  11.00000  0.05    0.16
Q4    1   0.2669  0.6292 -0.1037  11.00000  0.05    0.14
Q5    1   0.0850  0.0074  0.7039  11.00000  0.05    0.14
;
_shelx_res_checksum     3845
_shelxl_version_number       20.13
data_global
_journal_date_recd_electronic     2014-07-22
_journal_date_accepted     2014-07-23
_journal_name_full     'Acta Crystallographica, Section E'
_journal_year     2014
_journal_volume     70
_journal_issue      9
_journal_page_first     o959
_journal_page_last     o959
_journal_paper_category     HO
_journal_paper_doi     10.1107/S1600536814017000
_journal_coeditor_code     SU2762
_publ_contact_author_name     'Dr A. Manimekalai'
_publ_contact_author_address
;
Department of Physics
Kalasalingam University
Krishnankoil 626 190
India
;
_publ_contact_author_email     'profmeka1@gmail.com'
_publ_contact_author_fax     91-4144-238747
_publ_contact_author_phone     91-4144-238747
_publ_section_title
;
Crystal structure of
(<i>E</i>)-2-(4-methoxystyryl)-2,3-dihydro-1<i>H</i>-perimidine acetonitrile
monosolvate
;
loop_
    _publ_author_name
    _publ_author_address
    'A. Manimekalai'
;     Department of Chemistry
      Faculty of Science
      Annamalai University
      Annamalainagar 608 002
      India
;
    'N. Vijayalakshmi'
;     Department of Chemistry
      Faculty of Science
      Annamalai University
      Annamalainagar 608 002
      India
;
    'S. Selvanayagam'
;     Department of Physics
      Kalasalingam University
      Krishnankoil 626 126
      India
;
