# Supplementary material for: Crystal structure of (E)-2-(4-meth­oxy­styr­yl)-2,3-di­hydro-1H-perimidine aceto­nitrile monosolvate
Source: Acta Crystallogr Sect E Struct Rep Online. 2014 Aug 1;70(Pt 9):o959. doi: 10.1107/S1600536814017000 (PMC4186146; doi:10.1107/S1600536814017000)
Supplement: Supplementary file 2 [file e-70-0o959-Isup2.hkl]

#
# h,k,l, Fc-squared, Fo-squared, sigma(Fo-squared), status flag
#
data_I
_shelx_title ' RN142A'
_shelx_refln_list_code          4
_shelx_F_calc_maximum      147.61
_exptl_crystal_F_000       364.00
_reflns_d_resolution_high  0.8108

loop_
 _space_group_symop_operation_xyz
 'x, y, z'
 '-x, -y, -z'

_cell_length_a     7.8128
_cell_length_b     8.4641
_cell_length_c    14.7427
_cell_angle_alpha  79.513
_cell_angle_beta   83.861
_cell_angle_gamma  77.076

_shelx_F_squared_multiplier     1.000

loop_
 _refln_index_h
 _refln_index_k
 _refln_index_l
 _refln_F_squared_calc
 _refln_F_squared_meas
 _refln_F_squared_sigma
 _refln_observed_status
   1   0   0         35.59         51.36         0.86 o
   2   0   0       5558.60       6077.35        49.11 o
   3   0   0          3.95          4.73         0.26 o
   4   0   0        221.10        218.87         2.58 o
   5   0   0         20.52         21.75         1.30 o
   6   0   0         29.79         27.72         1.53 o
   7   0   0         12.93         11.62         0.83 o
   8   0   0        124.81        125.47         3.82 o
   9   0   0          0.16          0.34         0.13 o
  -9   1   0          3.40          2.35         0.36 o
  -8   1   0         10.41         10.52         1.06 o
  -7   1   0         27.71         28.15         1.77 o
  -6   1   0         14.93         14.82         1.27 o
  -5   1   0         94.73         91.02         2.76 o
  -4   1   0        369.12        355.49        10.77 o
  -3   1   0        862.61        862.75         7.57 o
  -2   1   0        181.89        181.58         1.87 o
  -1   1   0       3328.23       3065.40        30.88 o
   0   1   0         50.52         57.92         0.64 o
   1   1   0       1829.40       1948.93        15.81 o
   2   1   0       9247.68       9410.15       991.59 o
   3   1   0         78.99         80.95        10.05 o
   4   1   0        472.29        494.70         4.57 o
   5   1   0          3.94          2.65         0.33 o
   6   1   0         17.09         13.92         1.09 o
   7   1   0         11.44         11.33         1.20 o
   8   1   0         31.48         30.49         1.90 o
   9   1   0          0.24          0.42         0.23 o
  -8   2   0          5.22          5.06         0.68 o
  -7   2   0          5.74          6.63         0.62 o
  -6   2   0          8.89          7.94         0.55 o
  -5   2   0        175.95        183.10         3.24 o
  -4   2   0         58.16         58.45         3.83 o
  -3   2   0        169.35        173.69         9.09 o
  -2   2   0        950.67        948.56         4.72 o
  -1   2   0       7762.78       9260.17       630.54 o
   0   2   0        411.14        428.19         3.31 o
   1   2   0        662.37        710.87         6.89 o
   2   2   0         48.28         49.07         0.84 o
   3   2   0        682.21        600.82        13.15 o
   4   2   0          0.18          0.44         0.14 o
   5   2   0        167.56        167.50         3.70 o
   6   2   0          5.70          4.22         0.95 o
   7   2   0        104.68         99.82         4.42 o
   8   2   0          3.49          3.73         0.45 o
   9   2   0          1.96          2.82         0.47 o
  -8   3   0          2.11          2.47         0.41 o
  -7   3   0          0.28          0.04         0.20 o
  -6   3   0          1.34          0.72         0.23 o
  -5   3   0        125.94        121.91         1.91 o
  -4   3   0          0.14          0.40         0.19 o
  -3   3   0        165.12        205.08         7.93 o
  -2   3   0         18.28         18.53         0.62 o
  -1   3   0         65.52         66.01         1.33 o
   0   3   0         12.83          9.77         1.39 o
   1   3   0        464.85        432.34         3.48 o
   2   3   0          4.50          6.68         0.35 o
   3   3   0       1299.89       1412.81         9.46 o
   4   3   0         38.76         35.21         1.30 o
   5   3   0        105.20         89.65         6.35 o
   6   3   0          0.02          0.13         0.23 o
   7   3   0         51.66         49.69         1.72 o
   8   3   0          0.48          0.52         0.24 o
   9   3   0          0.13          0.20         0.18 o
  -7   4   0          0.00         -0.05         0.18 o
  -6   4   0         17.73         18.88         1.07 o
  -5   4   0          3.74          3.40         0.31 o
  -4   4   0          3.79          2.34         0.36 o
  -3   4   0          0.07          0.47         0.16 o
  -2   4   0         76.05         82.81         1.78 o
  -1   4   0        229.96        267.02         3.02 o
   0   4   0        477.53        466.67         6.13 o
   1   4   0        442.99        438.24         5.78 o
   2   4   0         12.54         14.22         1.27 o
   3   4   0        280.19        303.28         3.52 o
   4   4   0         59.58         56.37         2.01 o
   5   4   0         33.45         28.10         1.09 o
   6   4   0          0.87          0.40         0.17 o
   7   4   0          5.03          5.60         0.59 o
   8   4   0          2.70          2.36         0.53 o
   9   4   0          3.72          5.04         0.58 o
  -7   5   0          3.55          3.11         0.40 o
  -6   5   0         32.88         33.90         1.87 o
  -5   5   0         11.03         11.43         0.86 o
  -4   5   0          2.44          1.68         0.25 o
  -3   5   0          8.40          8.64         0.90 o
  -2   5   0          0.10          0.58         0.29 o
  -1   5   0          2.68          1.40         0.35 o
   0   5   0         14.36         19.16         0.80 o
   1   5   0         77.56         71.53         2.27 o
   2   5   0        812.84        843.18        10.08 o
   3   5   0         24.41         20.68         0.81 o
   4   5   0          4.98          5.36         0.66 o
   5   5   0          0.07         -0.07         0.19 o
   6   5   0          0.05         -0.09         0.16 o
   7   5   0          0.22          0.27         0.20 o
   8   5   0          0.00         -0.10         0.27 o
   9   5   0          0.67          1.26         0.28 o
  -6   6   0          0.56          0.89         0.27 o
  -5   6   0          0.06          0.03         0.26 o
  -4   6   0         32.38         30.16         1.36 o
  -3   6   0          6.65          5.83         0.48 o
  -2   6   0         14.19          9.16         0.72 o
  -1   6   0          2.09          1.60         0.28 o
   0   6   0          0.54          0.53         0.24 o
   1   6   0         12.71          9.99         0.95 o
   2   6   0          2.55          1.53         0.38 o
   3   6   0          0.10          0.07         0.14 o
   4   6   0         35.89         38.15         1.92 o
   5   6   0          1.22          1.13         0.20 o
   6   6   0          1.13          1.11         0.22 o
   7   6   0          0.76          0.71         0.20 o
   8   6   0          3.24          4.00         0.57 o
  -5   7   0          0.86          1.11         0.30 o
  -4   7   0         12.84         12.65         1.16 o
  -3   7   0         26.79         20.67         1.64 o
  -2   7   0         10.10          7.56         1.03 o
  -1   7   0          6.62          4.81         0.70 o
   0   7   0         25.08         23.55         1.59 o
   1   7   0          0.64          1.76         0.44 o
   2   7   0         12.54         14.26         1.13 o
   3   7   0          6.24          5.02         0.70 o
   4   7   0          1.72          1.94         0.34 o
   5   7   0          1.03          0.72         0.22 o
   6   7   0          1.11          1.50         0.30 o
   7   7   0          0.06          0.07         0.28 o
  -4   8   0          0.00         -0.20         0.38 o
  -3   8   0          3.62          3.20         0.58 o
  -2   8   0         17.00         13.79         1.28 o
  -1   8   0         27.17         25.40         1.16 o
   0   8   0          0.01         -0.04         0.26 o
   1   8   0         19.62         19.80         1.50 o
   2   8   0          0.90          0.55         0.33 o
   3   8   0          0.01          0.04         0.24 o
   4   8   0          3.65          4.03         0.61 o
   5   8   0          0.01         -0.21         0.34 o
   6   8   0          1.07          1.21         0.36 o
  -2   9   0          0.02          0.09         0.18 o
  -1   9   0          0.20          0.10         0.13 o
   0   9   0          0.64          0.57         0.36 o
   1   9   0          0.89          0.40         0.32 o
   2   9   0          0.07         -0.27         0.31 o
   3   9   0          3.44          4.19         0.64 o
   4   9   0          0.48          0.51         0.23 o
   5   9   0          4.56          3.19         0.50 o
   1  10   0          3.08          2.66         0.40 o
   2  10   0          0.18          0.16         0.17 o
   3  10   0          0.11          0.03         0.22 o
   4  10   0          3.24          3.62         0.44 o
  -3 -10   1          1.58          1.48         0.32 o
  -2 -10   1          3.62          3.92         0.46 o
  -1 -10   1          0.02          0.16         0.16 o
  -5  -9   1          2.58          2.45         0.42 o
  -4  -9   1         10.07         10.02         0.63 o
  -3  -9   1          3.46          3.49         0.57 o
  -2  -9   1          7.30          9.13         0.94 o
  -1  -9   1         17.81         18.30         0.92 o
   0  -9   1          2.49          2.15         0.31 o
   1  -9   1          9.27          8.69         0.72 o
   2  -9   1          4.94          6.21         0.63 o
  -6  -8   1          0.05          0.39         0.24 o
  -5  -8   1         12.55         13.81         0.88 o
  -4  -8   1          2.67          2.34         0.35 o
  -3  -8   1          0.12          0.21         0.29 o
  -2  -8   1          0.69          0.64         0.34 o
  -1  -8   1         15.95         15.34         1.33 o
   0  -8   1          0.23          0.20         0.22 o
   1  -8   1         12.85         11.72         0.85 o
   2  -8   1          9.40          8.85         0.99 o
   3  -8   1          1.42          2.09         0.44 o
   4  -8   1          0.39          0.08         0.17 o
  -7  -7   1          0.54          1.25         0.26 o
  -6  -7   1          1.57          1.34         0.22 o
  -5  -7   1          6.51          5.10         0.46 o
  -4  -7   1          0.04          0.22         0.34 o
  -3  -7   1          2.62          2.92         0.41 o
  -2  -7   1          0.13          0.00         0.24 o
  -1  -7   1         16.28         15.33         1.31 o
   0  -7   1          1.64          2.34         0.52 o
   1  -7   1         14.54         14.71         1.22 o
   2  -7   1          1.47          0.62         0.36 o
   3  -7   1         65.35         57.08         2.70 o
   4  -7   1          1.11          1.01         0.41 o
   5  -7   1          2.67          4.18         0.54 o
  -8  -6   1          0.00         -0.02         0.12 o
  -7  -6   1          0.60          0.29         0.16 o
  -6  -6   1          1.19          0.48         0.19 o
  -5  -6   1          1.25          1.02         0.25 o
  -4  -6   1          0.22          0.19         0.17 o
  -3  -6   1          3.45          3.18         0.49 o
  -2  -6   1          1.17          1.36         0.34 o
  -1  -6   1          9.51         10.58         0.95 o
   0  -6   1          2.00          2.14         0.45 o
   1  -6   1          0.53          0.11         0.24 o
   2  -6   1          3.67          1.73         0.38 o
   3  -6   1          0.05         -0.08         0.17 o
   4  -6   1          2.75          1.88         0.37 o
   5  -6   1         24.33         20.42         1.01 o
   6  -6   1          0.02          0.09         0.19 o
  -9  -5   1          1.43          2.01         0.32 o
  -8  -5   1          0.92          0.34         0.21 o
  -7  -5   1          1.69          1.33         0.42 o
  -6  -5   1          0.67          0.98         0.36 o
  -5  -5   1          2.93          2.54         0.33 o
  -4  -5   1          0.30          0.15         0.22 o
  -3  -5   1         12.27         11.42         0.86 o
  -2  -5   1         40.33         41.26         1.71 o
  -1  -5   1         25.94         31.24         1.50 o
   0  -5   1         18.56         17.38         0.77 o
   1  -5   1         11.90         11.74         0.65 o
   2  -5   1          2.76          1.95         0.42 o
   3  -5   1         22.85         19.07         1.81 o
   4  -5   1          9.46          7.31         0.53 o
   5  -5   1          1.11          1.23         0.31 o
   6  -5   1         18.95         18.97         0.96 o
  -9  -4   1          0.19         -0.05         0.15 o
  -8  -4   1          1.67          1.24         0.42 o
  -7  -4   1          3.68          2.62         0.41 o
  -6  -4   1          0.63          0.60         0.15 o
  -5  -4   1          5.02          4.71         0.46 o
  -4  -4   1          1.35          0.47         0.21 o
  -3  -4   1         62.17         57.43         4.92 o
  -2  -4   1         91.50         98.68         1.65 o
  -1  -4   1          2.54          2.40         0.39 o
   0  -4   1        125.24        129.55        11.72 o
   1  -4   1        133.60        125.28         2.94 o
   2  -4   1          5.80          7.05         0.47 o
   3  -4   1         12.74          8.26         3.68 o
   4  -4   1          0.00          0.11         0.18 o
   5  -4   1         31.07         30.46         0.92 o
   6  -4   1          0.24          0.48         0.24 o
   7  -4   1          2.63          2.93         0.48 o
  -9  -3   1          0.01          0.00         0.13 o
  -8  -3   1          0.42          0.52         0.28 o
  -7  -3   1          0.36          0.00         0.23 o
  -6  -3   1         15.38         12.71         0.64 o
  -5  -3   1          0.09          0.19         0.15 o
  -4  -3   1         56.76         53.56         1.67 o
  -3  -3   1         13.84         14.26         1.74 o
  -2  -3   1       1616.68       1721.33        13.46 o
  -1  -3   1         95.28         97.87         1.56 o
   0  -3   1        141.80        149.84         1.80 o
   1  -3   1          6.37         10.81         0.39 o
   2  -3   1        111.20        125.27         8.21 o
   3  -3   1         26.09         26.61         3.18 o
   4  -3   1        195.99        172.55        22.17 o
   5  -3   1         25.35         24.64         0.84 o
   6  -3   1         10.84         11.96         0.69 o
   7  -3   1          0.24          0.14         0.22 o
   8  -3   1          0.41          0.31         0.17 o
  -9  -2   1          1.51          0.54         0.22 o
  -8  -2   1          0.86          0.92         0.40 o
  -7  -2   1          7.91          8.29         0.88 o
  -6  -2   1          1.45          0.56         0.14 o
  -5  -2   1         26.80         27.15         1.61 o
  -4  -2   1         23.57         16.78         1.11 o
  -3  -2   1        168.60        200.95         2.09 o
  -2  -2   1         42.35         38.04         0.96 o
  -1  -2   1        368.91        372.27         3.21 o
   0  -2   1        927.80        888.73         8.34 o
   1  -2   1        544.94        633.55         6.31 o
   2  -2   1       1166.38       1195.14         8.33 o
   3  -2   1        249.37        283.25        14.33 o
   4  -2   1         36.99         33.21         1.77 o
   5  -2   1         57.18         60.89         2.27 o
   6  -2   1          6.19          5.87         0.58 o
   7  -2   1          2.41          2.67         0.40 o
   8  -2   1          1.34          1.83         0.44 o
  -9  -1   1          0.32          0.50         0.18 o
  -8  -1   1          0.04         -0.34         0.34 o
  -7  -1   1        104.72         96.84         3.54 o
  -6  -1   1          0.06         -0.06         0.25 o
  -5  -1   1          2.82          1.96         0.28 o
  -4  -1   1        214.16        212.23         8.27 o
  -3  -1   1       1512.58       1458.32         9.69 o
  -2  -1   1        483.19        445.42         3.95 o
  -1  -1   1        965.80        902.15        25.30 o
   0  -1   1       1058.73        936.79         8.13 o
   1  -1   1        650.39        717.84         6.78 o
   2  -1   1         35.45         36.99         0.63 o
   3  -1   1        177.77        181.16         1.99 o
   4  -1   1          6.99          5.89         0.43 o
   5  -1   1         10.62          9.88         0.62 o
   6  -1   1          2.34          2.40         0.50 o
   7  -1   1          0.75          0.63         0.36 o
   8  -1   1         16.40         16.03         1.29 o
   9  -1   1          0.25          0.12         0.13 o
  -9   0   1          0.21          0.55         0.17 o
  -8   0   1          9.70          8.76         1.00 o
  -7   0   1        117.85        109.84         3.86 o
  -6   0   1         37.30         36.92         1.85 o
  -5   0   1         13.11         12.56         1.00 o
  -4   0   1         39.16         36.64         1.12 o
  -3   0   1        205.89        210.73         1.80 o
  -2   0   1        533.45        508.78         5.89 o
  -1   0   1        107.03         98.09         1.57 o
   0   0   1         23.00         26.22         0.60 o
   1   0   1        190.03        179.48         2.01 o
   2   0   1        258.35        275.43         4.51 o
   3   0   1        256.79        246.82         2.73 o
   4   0   1         68.40         68.42         4.39 o
   5   0   1        146.07        148.25         3.48 o
   6   0   1        102.25         99.47         3.04 o
   7   0   1        213.66        225.06         7.01 o
   8   0   1         38.49         35.92         2.03 o
   9   0   1          1.13          1.18         0.31 o
  -9   1   1          2.30          2.30         0.34 o
  -8   1   1         47.71         50.88         2.28 o
  -7   1   1         12.77         14.15         1.11 o
  -6   1   1         34.09         34.71         1.41 o
  -5   1   1         24.34         24.43         1.40 o
  -4   1   1         43.33         42.09         2.60 o
  -3   1   1        245.78        252.90         2.78 o
  -2   1   1        903.10        836.86         5.77 o
  -1   1   1       6895.04       6162.93       163.78 o
   0   1   1         20.18         24.91         0.75 o
   1   1   1       2705.69       2384.96        19.32 o
   2   1   1       7557.23       8024.20        62.29 o
   3   1   1         28.89         21.55         1.05 o
   4   1   1        152.75        127.09         5.94 o
   5   1   1         92.38         90.72         1.92 o
   6   1   1         40.57         40.49         1.85 o
   7   1   1        139.24        134.15         2.85 o
   8   1   1         16.57         17.28         1.43 o
   9   1   1          3.85          3.93         0.54 o
  -8   2   1        105.11        114.65         3.22 o
  -7   2   1          0.68          0.68         0.30 o
  -6   2   1         12.88         12.86         0.72 o
  -5   2   1         22.52         26.88         1.05 o
  -4   2   1         15.31         14.65         1.11 o
  -3   2   1         14.59         20.36         0.78 o
  -2   2   1       1065.11       1139.26         7.80 o
  -1   2   1         10.71          9.92         0.24 o
   0   2   1      21789.01      16321.86       159.27 o
   1   2   1        327.65        360.28         2.86 o
   2   2   1       7796.06       8073.35       427.95 o
   3   2   1         52.64         44.62         2.26 o
   4   2   1       1688.89       1647.20        19.52 o
   5   2   1         27.55         23.62         0.90 o
   6   2   1        668.78        648.38         9.07 o
   7   2   1         27.04         24.73         1.21 o
   8   2   1         28.20         25.48         1.16 o
   9   2   1          6.96          6.75         0.71 o
  -8   3   1          2.73          2.58         0.42 o
  -7   3   1          0.06         -0.15         0.31 o
  -6   3   1          1.20          0.51         0.24 o
  -5   3   1          0.00          0.18         0.12 o
  -4   3   1         72.51         67.93         1.70 o
  -3   3   1        134.48        120.08         5.41 o
  -2   3   1       1151.56       1266.44        13.80 o
  -1   3   1        484.51        494.31         3.69 o
   0   3   1        407.69        423.31         3.73 o
   1   3   1        336.09        353.68         2.51 o
   2   3   1        250.81        252.83         2.96 o
   3   3   1          6.71          6.60         0.38 o
   4   3   1       1053.51        991.66        11.19 o
   5   3   1         81.87         77.11         2.56 o
   6   3   1         19.21         18.68         1.34 o
   7   3   1         24.96         24.10         1.20 o
   8   3   1          5.84          4.84         0.52 o
   9   3   1          0.85          0.73         0.24 o
  -7   4   1          0.12         -0.27         0.27 o
  -6   4   1          5.55          5.35         0.59 o
  -5   4   1         46.49         44.88         1.32 o
  -4   4   1          0.04          0.14         0.16 o
  -3   4   1          0.12         -0.06         0.12 o
  -2   4   1        139.52        134.52         2.26 o
  -1   4   1        809.82        801.76        10.91 o
   0   4   1       1006.69       1072.38         7.91 o
   1   4   1        232.62        222.91         4.66 o
   2   4   1         13.67         11.65         0.52 o
   3   4   1          3.67          4.35         1.66 o
   4   4   1          4.76          4.99         0.61 o
   5   4   1         35.63         30.10         1.33 o
   6   4   1         18.10         19.29         0.80 o
   7   4   1          6.40          4.45         0.53 o
   8   4   1         10.20          9.67         0.72 o
   9   4   1          3.93          3.83         0.52 o
  -7   5   1          1.89          1.67         0.31 o
  -6   5   1          3.11          2.75         0.61 o
  -5   5   1         62.72         64.88         2.03 o
  -4   5   1          0.02         -0.15         0.19 o
  -3   5   1         11.92          8.65         0.93 o
  -2   5   1          6.08          5.50         0.72 o
  -1   5   1         29.85         38.73         1.17 o
   0   5   1         30.07         31.40         1.03 o
   1   5   1          4.92          5.82         0.62 o
   2   5   1         29.13         38.69         1.04 o
   3   5   1          7.37          4.91         0.33 o
   4   5   1          0.02          0.10         0.16 o
   5   5   1         29.09         25.69         1.76 o
   6   5   1          0.20          0.32         0.13 o
   7   5   1          7.97          7.88         0.68 o
   8   5   1          1.37          0.80         0.36 o
   9   5   1         11.56         12.85         0.84 o
  -6   6   1         17.88         20.98         1.23 o
  -5   6   1          4.10          2.83         0.60 o
  -4   6   1          0.75          0.60         0.27 o
  -3   6   1          1.75          1.79         0.27 o
  -2   6   1          5.96          5.84         0.58 o
  -1   6   1         15.40         12.17         1.08 o
   0   6   1          1.23          1.78         0.37 o
   1   6   1        206.10        216.43         4.56 o
   2   6   1         14.86         12.62         1.03 o
   3   6   1         69.44         67.16         2.37 o
   4   6   1         32.71         30.16         1.56 o
   5   6   1          8.70          8.77         0.62 o
   6   6   1          8.14          7.79         0.66 o
   7   6   1          6.66          6.89         0.58 o
   8   6   1          0.00         -0.07         0.21 o
  -5   7   1          6.24          6.68         0.72 o
  -4   7   1          0.17          0.14         0.27 o
  -3   7   1          4.03          2.73         0.66 o
  -2   7   1          0.05         -0.24         0.36 o
  -1   7   1          0.52          0.81         0.27 o
   0   7   1         13.12         12.87         1.18 o
   1   7   1          0.86          0.59         0.23 o
   2   7   1         43.66         48.14         2.28 o
   3   7   1         13.96         12.73         1.15 o
   4   7   1          5.36          5.73         0.82 o
   5   7   1          1.32          1.27         0.25 o
   6   7   1          0.68          0.77         0.27 o
   7   7   1          0.09          0.04         0.18 o
   8   7   1          3.62          5.44         0.58 o
  -4   8   1         22.51         22.73         0.83 o
  -3   8   1          2.42          2.31         0.51 o
  -2   8   1         42.60         37.37         2.06 o
  -1   8   1          1.64          1.31         0.40 o
   0   8   1          1.00          0.84         0.26 o
   1   8   1          0.12          0.12         0.24 o
   2   8   1          3.35          4.37         0.72 o
   3   8   1          0.80          1.40         0.40 o
   4   8   1          9.48         10.31         0.99 o
   5   8   1          0.11          0.13         0.33 o
   6   8   1          2.66          2.89         0.56 o
   7   8   1          0.05          0.15         0.18 o
  -2   9   1          5.23          5.12         0.59 o
  -1   9   1          1.08          0.84         0.21 o
   0   9   1         51.89         55.71         2.23 o
   1   9   1          2.94          2.15         0.52 o
   2   9   1         11.13         14.31         1.22 o
   3   9   1          3.00          3.02         0.55 o
   4   9   1          0.00         -0.24         0.24 o
   5   9   1          0.00         -0.01         0.20 o
   6   9   1          2.72          3.06         0.43 o
   1  10   1          8.70          8.27         0.71 o
   2  10   1          2.11          2.70         0.44 o
   3  10   1          0.45          0.21         0.15 o
   4  10   1          7.97          9.27         0.74 o
  -5  -9   2          6.09          5.35         0.53 o
  -4  -9   2          1.75          1.62         0.24 o
  -3  -9   2          0.69          0.70         0.27 o
  -2  -9   2          7.35          7.73         0.84 o
  -1  -9   2         21.14         21.42         1.36 o
   0  -9   2          2.73          3.04         0.36 o
   1  -9   2          3.08          3.30         0.52 o
   2  -9   2          0.49          0.45         0.17 o
  -6  -8   2          5.32          5.37         0.59 o
  -5  -8   2          7.53          7.34         0.58 o
  -4  -8   2          9.43          9.72         0.74 o
  -3  -8   2          0.19          0.05         0.24 o
  -2  -8   2          5.12          5.53         0.80 o
  -1  -8   2          0.17          0.06         0.27 o
   0  -8   2         19.66         18.13         1.36 o
   1  -8   2          0.03         -0.15         0.16 o
   2  -8   2         19.84         18.26         1.40 o
   3  -8   2         22.53         23.84         1.42 o
   4  -8   2          0.03         -0.02         0.17 o
  -7  -7   2          2.06          2.78         0.46 o
  -6  -7   2          2.09          2.00         0.33 o
  -5  -7   2          7.44          7.92         0.98 o
  -4  -7   2          2.70          2.90         0.53 o
  -3  -7   2          2.33          2.57         0.61 o
  -2  -7   2          7.97          8.49         0.70 o
  -1  -7   2          2.85          1.50         0.40 o
   0  -7   2         27.75         25.14         1.25 o
   1  -7   2         27.19         26.32         1.62 o
   2  -7   2          8.71          9.93         1.17 o
   3  -7   2          2.59          2.89         0.64 o
   4  -7   2          0.58          0.26         0.25 o
   5  -7   2          4.42          3.94         0.50 o
  -8  -6   2          0.38          0.48         0.15 o
  -7  -6   2          0.10         -0.06         0.19 o
  -6  -6   2          1.69          0.42         0.18 o
  -5  -6   2          9.30          8.22         0.67 o
  -4  -6   2          1.02          0.87         0.25 o
  -3  -6   2          1.26          1.27         0.36 o
  -2  -6   2          0.85          1.23         0.37 o
  -1  -6   2         14.58         13.64         1.04 o
   0  -6   2          3.09          2.27         0.43 o
   1  -6   2          4.25          3.05         0.47 o
   2  -6   2        105.54         92.11         2.35 o
   3  -6   2          4.65          4.03         0.50 o
   4  -6   2          0.54          0.46         0.22 o
   5  -6   2          8.74          8.90         0.64 o
   6  -6   2          2.48          3.16         0.42 o
  -8  -5   2          1.07          1.16         0.23 o
  -7  -5   2          0.05         -0.29         0.34 o
  -6  -5   2          0.33         -0.03         0.18 o
  -5  -5   2          0.03         -0.22         0.22 o
  -4  -5   2          2.63          2.83         0.51 o
  -3  -5   2         39.55         31.11         1.44 o
  -2  -5   2          0.35          1.71         0.33 o
  -1  -5   2        115.12         94.58         2.62 o
   0  -5   2         21.09         21.51         1.26 o
   1  -5   2          9.46         12.97         0.67 o
   2  -5   2          1.18          1.73         0.42 o
   3  -5   2         13.61         13.13         0.69 o
   4  -5   2          1.59          1.45         0.25 o
   5  -5   2          0.04         -0.23         0.23 o
   6  -5   2          1.09          0.75         0.20 o
   7  -5   2          0.03          0.24         0.15 o
  -9  -4   2         10.18         10.99         0.53 o
  -8  -4   2          0.00          0.11         0.21 o
  -7  -4   2          0.73          0.70         0.32 o
  -6  -4   2          0.00         -0.04         0.15 o
  -5  -4   2         10.17          8.36         0.78 o
  -4  -4   2          4.67          5.65         0.47 o
  -3  -4   2          1.57          3.68         0.33 o
  -2  -4   2         49.12         45.57         1.56 o
  -1  -4   2         23.05         19.57         1.05 o
   0  -4   2          0.18          0.04         0.09 o
   1  -4   2         45.36         36.91         1.43 o
   2  -4   2         13.68         10.69         0.57 o
   3  -4   2          3.28          3.14         0.53 o
   4  -4   2          0.20          0.52         0.18 o
   5  -4   2         34.50         31.19         1.11 o
   6  -4   2          1.08          0.84         0.24 o
   7  -4   2          6.27          6.30         0.72 o
  -9  -3   2          0.02         -0.10         0.16 o
  -8  -3   2          1.82          0.93         0.32 o
  -7  -3   2         13.64         13.00         0.87 o
  -6  -3   2          4.28          3.80         0.35 o
  -5  -3   2         14.51         17.68         0.88 o
  -4  -3   2          0.13          4.72         4.55 o
  -3  -3   2        566.69        580.62         4.86 o
  -2  -3   2         14.70         12.92         0.92 o
  -1  -3   2         13.56         15.99         0.46 o
   0  -3   2        237.27        220.41         4.18 o
   1  -3   2         24.75         31.78         0.83 o
   2  -3   2         82.76         83.58         3.52 o
   3  -3   2          1.97          2.90         0.87 o
   4  -3   2          4.29          2.96         0.38 o
   5  -3   2         44.82         45.56         1.12 o
   6  -3   2          2.25          2.42         0.32 o
   7  -3   2          4.94          4.84         0.70 o
   8  -3   2          3.06          3.59         0.48 o
  -9  -2   2          1.30          0.97         0.26 o
  -8  -2   2          3.47          3.14         0.40 o
  -7  -2   2          0.04          0.16         0.14 o
  -6  -2   2         18.93         15.51         0.68 o
  -5  -2   2          0.05          0.01         0.13 o
  -4  -2   2        130.60        159.23         3.75 o
  -3  -2   2        402.27        431.84         3.52 o
  -2  -2   2        166.86        172.08         1.65 o
  -1  -2   2        242.24        222.07         3.41 o
   0  -2   2         56.17         47.78         1.21 o
   1  -2   2        529.43        508.32         6.13 o
   2  -2   2        148.66        133.65         1.70 o
   3  -2   2          1.41          2.21         0.27 o
   4  -2   2          7.65          8.44         0.79 o
   5  -2   2         73.71         76.31         4.22 o
   6  -2   2          0.61          0.38         0.16 o
   7  -2   2          5.93          6.25         0.57 o
   8  -2   2          0.29          0.63         0.28 o
  -9  -1   2          0.15          0.17         0.10 o
  -8  -1   2          3.03          2.49         0.48 o
  -7  -1   2          1.83          2.45         0.56 o
  -6  -1   2         28.83         24.05         1.50 o
  -5  -1   2          5.34          6.02         0.60 o
  -4  -1   2       1122.49       1106.58        30.95 o
  -3  -1   2         53.66         56.08         2.11 o
  -2  -1   2        230.81        200.55         1.61 o
  -1  -1   2         77.06         64.08         1.23 o
   0  -1   2        755.34        635.34         5.86 o
   1  -1   2          7.71          4.67         0.46 o
   2  -1   2        233.99        213.20         2.60 o
   3  -1   2        213.75        220.88         2.49 o
   4  -1   2       1380.61       1507.85        23.69 o
   5  -1   2         54.96         51.85         1.43 o
   6  -1   2          8.43          8.82         0.70 o
   7  -1   2          0.62          1.11         0.39 o
   8  -1   2          3.34          4.20         0.66 o
   9  -1   2          0.14         -0.05         0.13 o
  -9   0   2          4.49          4.54         0.34 o
  -8   0   2         46.83         47.04         2.22 o
  -7   0   2          0.13          0.22         0.20 o
  -6   0   2          7.36          7.13         0.92 o
  -5   0   2          0.16          1.16         0.32 o
  -4   0   2         55.32         44.58         1.99 o
  -3   0   2         55.78         60.31         1.22 o
  -2   0   2       1146.88       1152.57        11.72 o
  -1   0   2        780.64        730.65         7.37 o
   0   0   2       1216.22       1192.61         7.51 o
   1   0   2        959.86       1053.54         9.06 o
   2   0   2       1346.27       1426.32        14.73 o
   3   0   2        250.96        239.68         7.82 o
   4   0   2          0.78          1.32         0.20 o
   5   0   2         62.16         61.34         1.45 o
   6   0   2         86.74         81.88         2.75 o
   7   0   2          0.12         -0.02         0.26 o
   8   0   2          0.16          0.09         0.15 o
   9   0   2          0.01          0.08         0.15 o
  -8   1   2          0.03          0.46         0.30 o
  -7   1   2         75.11         79.54         4.35 o
  -6   1   2         18.77         18.56         1.56 o
  -5   1   2          0.20         -0.21         0.21 o
  -4   1   2        140.92        154.21         2.42 o
  -3   1   2         68.40         56.91         0.98 o
  -2   1   2        115.15        114.89         1.14 o
  -1   1   2       3705.05       3716.43       203.76 o
   0   1   2       1121.18       1133.97        10.15 o
   1   1   2        635.09        690.02         6.24 o
   2   1   2       1114.00       1082.42        14.29 o
   3   1   2        771.60        859.93         6.03 o
   4   1   2         48.32         46.29         1.13 o
   5   1   2         70.96         60.78         1.50 o
   6   1   2         20.31         20.24         0.90 o
   7   1   2          3.37          2.35         0.31 o
   8   1   2         12.87         12.82         1.24 o
   9   1   2          4.31          3.25         0.49 o
  -8   2   2          7.27          8.25         0.57 o
  -7   2   2          0.42          0.40         0.24 o
  -6   2   2         20.84         23.28         1.20 o
  -5   2   2          4.87          3.28         0.59 o
  -4   2   2         50.09         56.49         1.37 o
  -3   2   2         23.53         26.09         0.79 o
  -2   2   2        286.46        309.35         3.41 o
  -1   2   2      12567.11      10711.78       120.61 o
   0   2   2        907.69        875.37         7.88 o
   1   2   2        968.75        994.70         9.27 o
   2   2   2         72.14         84.56         0.91 o
   3   2   2        435.39        475.02         3.85 o
   4   2   2         18.11         21.79         1.66 o
   5   2   2          1.52          2.38         0.30 o
   6   2   2        169.40        169.51         4.06 o
   7   2   2        320.20        309.57         4.61 o
   8   2   2         32.96         31.18         1.30 o
   9   2   2          1.89          2.09         0.55 o
  -8   3   2         14.11         15.57         0.66 o
  -7   3   2          3.58          4.51         0.72 o
  -6   3   2         43.80         46.37         2.52 o
  -5   3   2         15.57         14.24         0.72 o
  -4   3   2        144.59        128.09        15.66 o
  -3   3   2         53.48         50.23         1.68 o
  -2   3   2        442.09        468.99        15.62 o
  -1   3   2       1830.89       1835.05         8.40 o
   0   3   2         33.47         30.90         0.81 o
   1   3   2        249.55        231.35         3.09 o
   2   3   2       1247.27       1332.11        10.34 o
   3   3   2        242.35        261.79         4.41 o
   4   3   2        870.23        866.90        10.24 o
   5   3   2        277.24        241.78         4.81 o
   6   3   2          0.77          1.11         0.44 o
   7   3   2        188.71        170.32         5.22 o
   8   3   2          0.04         -0.07         0.18 o
   9   3   2          5.73          6.64         0.53 o
  -7   4   2          0.58          0.29         0.22 o
  -6   4   2         29.36         31.06         1.99 o
  -5   4   2          8.42          7.75         0.61 o
  -4   4   2         12.98         12.85         0.79 o
  -3   4   2          3.02          4.66         0.76 o
  -2   4   2       1336.23       1284.28         7.92 o
  -1   4   2         13.32         15.62         0.47 o
   0   4   2         16.80         17.44         0.57 o
   1   4   2          0.13          0.27         0.13 o
   2   4   2        283.20        342.68        15.48 o
   3   4   2          8.15          9.30         0.50 o
   4   4   2        534.25        544.11         7.60 o
   5   4   2         14.30         13.81         1.13 o
   6   4   2       1160.01       1137.62         7.89 o
   7   4   2          1.23          1.46         0.27 o
   8   4   2         22.60         19.27         1.01 o
   9   4   2          2.65          2.43         0.42 o
  -7   5   2          0.65          0.89         0.18 o
  -6   5   2         20.22         20.02         1.47 o
  -5   5   2          0.97          0.74         0.39 o
  -4   5   2          5.45          4.78         0.65 o
  -3   5   2          0.48          1.91         0.44 o
  -2   5   2        231.99        239.12         4.98 o
  -1   5   2         46.26         50.08         1.62 o
   0   5   2         26.36         34.37         1.54 o
   1   5   2         44.80         42.59         1.73 o
   2   5   2        551.89        592.93         7.83 o
   3   5   2         68.94         72.03         1.57 o
   4   5   2          6.21          7.02         0.74 o
   5   5   2         19.44         22.02         1.44 o
   6   5   2          1.45          2.62         0.25 o
   7   5   2         14.26         13.21         0.70 o
   8   5   2         40.40         38.85         1.93 o
   9   5   2          0.29          0.55         0.21 o
  -6   6   2          4.12          3.98         0.58 o
  -5   6   2          5.11          6.10         0.86 o
  -4   6   2          4.28          3.53         0.72 o
  -3   6   2          0.82          0.67         0.26 o
  -2   6   2          8.00          6.60         0.89 o
  -1   6   2          4.86          3.98         0.55 o
   0   6   2         46.69         50.32         2.02 o
   1   6   2        121.02        115.94         3.18 o
   2   6   2          3.11          3.58         0.57 o
   3   6   2         16.80         16.72         1.69 o
   4   6   2         64.11         60.72         2.23 o
   5   6   2         26.72         25.23         0.81 o
   6   6   2          1.44          0.98         0.26 o
   7   6   2         15.38         15.69         0.88 o
   8   6   2          0.59          1.02         0.34 o
  -5   7   2          3.04          2.93         0.48 o
  -4   7   2          1.75          2.40         0.54 o
  -3   7   2          9.58          9.32         1.10 o
  -2   7   2          0.04         -0.03         0.31 o
  -1   7   2          2.92          2.02         0.40 o
   0   7   2          0.11         -0.10         0.27 o
   1   7   2        126.80        124.12         3.74 o
   2   7   2          8.27          8.73         0.96 o
   3   7   2         30.55         33.08         1.86 o
   4   7   2          4.50          4.18         0.68 o
   5   7   2          4.70          4.08         1.00 o
   6   7   2          0.27          0.10         0.23 o
   7   7   2          1.14          1.08         0.24 o
   8   7   2          1.91          3.06         0.44 o
  -4   8   2          0.01         -0.18         0.18 o
  -3   8   2          0.46          0.82         0.35 o
  -2   8   2          0.01          0.12         0.26 o
  -1   8   2          0.56          0.49         0.45 o
   0   8   2          6.05          6.71         0.86 o
   1   8   2          6.77          7.54         0.98 o
   2   8   2          0.47          1.31         0.46 o
   3   8   2          0.48          0.62         0.33 o
   4   8   2          1.96          2.59         0.52 o
   5   8   2          6.33          5.26         0.76 o
   6   8   2          5.18          5.40         0.76 o
   7   8   2          3.28          3.90         0.49 o
  -2   9   2          0.60          0.60         0.17 o
  -1   9   2          2.99          2.58         0.44 o
   0   9   2         12.77         13.03         1.08 o
   1   9   2          0.07         -0.15         0.37 o
   2   9   2          0.06         -0.28         0.35 o
   3   9   2          1.18          0.68         0.23 o
   4   9   2          0.20         -0.06         0.27 o
   5   9   2          0.96          0.28         0.25 o
   6   9   2          0.89          0.84         0.28 o
   0  10   2          2.60          2.56         0.35 o
   1  10   2          4.19          4.12         0.52 o
   2  10   2         11.96         13.84         1.76 o
   3  10   2          0.23          0.29         0.17 o
   4  10   2          3.32          3.98         0.51 o
  -4  -9   3          8.83          9.06         0.52 o
  -3  -9   3         16.88         16.84         1.11 o
  -2  -9   3          2.52          2.65         0.49 o
  -1  -9   3          9.32         12.32         0.98 o
   0  -9   3         31.37         35.34         1.14 o
   1  -9   3          0.32          0.35         0.20 o
  -6  -8   3          5.19          5.71         0.60 o
  -5  -8   3          6.58          6.47         0.75 o
  -4  -8   3         19.62         19.42         0.95 o
  -3  -8   3          4.29          3.48         0.63 o
  -2  -8   3          1.58          1.55         0.40 o
  -1  -8   3         67.31         65.48         2.68 o
   0  -8   3         12.20         13.26         1.14 o
   1  -8   3          1.88          2.22         0.34 o
   2  -8   3         12.32         12.02         1.11 o
   3  -8   3          0.21          0.29         0.24 o
  -7  -7   3          3.78          3.41         0.50 o
  -6  -7   3          0.03          0.38         0.28 o
  -5  -7   3         70.26         78.15         2.94 o
  -4  -7   3          0.25          0.71         0.43 o
  -3  -7   3          0.12          0.14         0.15 o
  -2  -7   3         21.97         21.71         0.94 o
  -1  -7   3         19.29         19.58         1.14 o
   0  -7   3          5.40          5.14         0.89 o
   1  -7   3         14.93         15.19         0.94 o
   2  -7   3          5.31          6.45         0.95 o
   3  -7   3         50.88         52.88         2.48 o
   4  -7   3          2.01          1.91         0.43 o
  -8  -6   3          0.66          0.80         0.17 o
  -7  -6   3          0.29          0.24         0.16 o
  -6  -6   3         63.12         58.40         2.85 o
  -5  -6   3          3.00          1.43         0.31 o
  -4  -6   3         19.71         22.31         1.07 o
  -3  -6   3         10.37         11.67         1.07 o
  -2  -6   3          2.55          2.38         0.48 o
  -1  -6   3          2.57          2.43         0.45 o
   0  -6   3          6.07          6.49         0.72 o
   1  -6   3         13.01         12.40         1.28 o
   2  -6   3        101.34         91.41         4.82 o
   3  -6   3         13.97         14.02         0.92 o
   4  -6   3         24.29         24.58         1.90 o
   5  -6   3          2.80          2.76         0.36 o
  -8  -5   3          2.56          2.22         0.29 o
  -7  -5   3          4.86          3.57         0.57 o
  -6  -5   3         12.07          8.96         0.96 o
  -5  -5   3          8.63          6.97         0.82 o
  -4  -5   3          7.30          5.26         0.73 o
  -3  -5   3          0.23          0.19         0.16 o
  -2  -5   3         43.17         40.91         1.69 o
  -1  -5   3          0.11          0.16         0.18 o
   0  -5   3          8.34          5.76         0.62 o
   1  -5   3          6.24          4.37         0.50 o
   2  -5   3         84.06         79.84         2.77 o
   3  -5   3          9.72          9.04         0.58 o
   4  -5   3         49.64         45.95         1.69 o
   5  -5   3         10.42         10.35         0.77 o
   6  -5   3         17.85         17.45         0.85 o
  -9  -4   3          0.00          0.12         0.14 o
  -8  -4   3          0.90          0.95         0.31 o
  -7  -4   3          2.95          1.88         0.44 o
  -6  -4   3          4.38          2.93         0.57 o
  -5  -4   3          0.35          0.87         0.39 o
  -4  -4   3          3.21          4.15         0.64 o
  -3  -4   3         11.89          8.56         0.74 o
  -2  -4   3          3.33          3.80         0.50 o
  -1  -4   3          0.43          0.07         0.16 o
   0  -4   3          0.04          0.28         0.10 o
   1  -4   3        105.05         88.62         4.91 o
   2  -4   3        119.91        125.41         3.23 o
   3  -4   3          0.15          0.00         0.25 o
   4  -4   3          1.11          1.50         0.26 o
   5  -4   3         20.09         20.59         0.93 o
   6  -4   3          0.08          0.00         0.17 o
   7  -4   3          4.32          3.68         0.53 o
  -9  -3   3          0.80          0.75         0.20 o
  -8  -3   3          2.19          1.96         0.44 o
  -7  -3   3          6.56          5.84         0.56 o
  -6  -3   3          0.54          0.20         0.11 o
  -5  -3   3          1.92          3.62         0.57 o
  -4  -3   3          0.32          0.01         0.13 o
  -3  -3   3         84.47         78.43         1.55 o
  -2  -3   3          6.16          7.91         0.66 o
  -1  -3   3        269.60        253.02         9.39 o
   0  -3   3          2.98          2.35         0.17 o
   1  -3   3         78.83         68.66         4.77 o
   2  -3   3          0.63          1.30         0.18 o
   3  -3   3         26.45         20.46         1.40 o
   4  -3   3         19.19         16.89         1.39 o
   5  -3   3         11.05         10.81         0.62 o
   6  -3   3          0.92          1.51         0.31 o
   7  -3   3          2.03          2.11         0.32 o
   8  -3   3          1.10          1.23         0.28 o
  -9  -2   3          1.61          1.18         0.25 o
  -8  -2   3          0.34          0.00         0.14 o
  -7  -2   3         14.12         12.86         0.85 o
  -6  -2   3          0.53          0.27         0.14 o
  -5  -2   3         12.05         13.11         0.77 o
  -4  -2   3        107.12        117.57         2.11 o
  -3  -2   3        189.97        218.69         2.09 o
  -2  -2   3        333.72        339.96         8.79 o
  -1  -2   3        245.46        223.29         2.22 o
   0  -2   3          1.97          1.41         0.21 o
   1  -2   3        204.24        202.44        11.51 o
   2  -2   3          2.61          1.82         0.19 o
   3  -2   3         24.06         17.02         1.61 o
   4  -2   3         53.10         55.53         2.15 o
   5  -2   3         12.53         12.43         0.75 o
   6  -2   3          1.15          1.24         0.21 o
   7  -2   3          0.15          0.15         0.16 o
   8  -2   3          0.00         -0.05         0.20 o
  -9  -1   3          2.15          2.71         0.26 o
  -8  -1   3          0.20          0.07         0.15 o
  -7  -1   3          0.94          1.07         0.41 o
  -6  -1   3          0.28          0.14         0.16 o
  -5  -1   3         13.60         13.65         1.31 o
  -4  -1   3         39.86         42.56         1.20 o
  -3  -1   3        666.05        670.46         5.52 o
  -2  -1   3          0.26          0.69         0.09 o
  -1  -1   3          8.37          8.83         0.37 o
   0  -1   3        812.15        800.99         5.39 o
   1  -1   3          1.16          1.09         0.11 o
   2  -1   3         42.52         43.96         3.29 o
   3  -1   3        212.64        212.97         6.00 o
   4  -1   3         47.80         46.11         1.85 o
   5  -1   3         24.06         26.91         1.06 o
   6  -1   3          0.70          0.44         0.17 o
   7  -1   3          3.12          3.56         0.66 o
   8  -1   3          1.45          1.80         0.30 o
  -9   0   3          9.50          9.42         0.66 o
  -8   0   3         12.50         14.45         0.82 o
  -7   0   3          1.76          2.06         0.36 o
  -6   0   3          3.67          3.51         0.47 o
  -5   0   3          7.36          9.23         0.67 o
  -4   0   3        246.77        245.83         5.23 o
  -3   0   3        343.97        353.81         8.83 o
  -2   0   3        129.30        119.92         2.77 o
  -1   0   3        429.95        394.83         5.05 o
   0   0   3        231.33        225.03         3.22 o
   1   0   3       1066.73       1210.99        10.61 o
   2   0   3          2.09          1.79         0.17 o
   3   0   3        393.84        408.18         3.70 o
   4   0   3         62.32         64.44         1.40 o
   5   0   3          2.23          2.88         0.34 o
   6   0   3          8.23          8.06         0.86 o
   7   0   3          0.15          0.14         0.18 o
   8   0   3          0.01          0.14         0.17 o
   9   0   3          2.07          2.15         0.36 o
  -8   1   3          1.03          0.40         0.25 o
  -7   1   3          8.47         10.46         0.81 o
  -6   1   3         17.19         17.48         1.54 o
  -5   1   3         27.45         25.69         1.47 o
  -4   1   3        596.36        643.57         7.68 o
  -3   1   3         85.05         78.27         6.62 o
  -2   1   3        273.84        287.21         2.71 o
  -1   1   3          1.89          7.40         0.62 o
   0   1   3       1509.66       1461.54        12.86 o
   1   1   3         67.25         55.54         1.12 o
   2   1   3        190.63        202.50         1.52 o
   3   1   3         80.22         95.55         1.43 o
   4   1   3        659.94        749.37         6.07 o
   5   1   3          0.00          0.11         0.20 o
   6   1   3         34.26         36.42         1.78 o
   7   1   3         12.21         12.73         0.78 o
   8   1   3          9.30          8.12         0.50 o
   9   1   3          1.62          1.16         0.27 o
  -8   2   3         83.80         80.15         2.44 o
  -7   2   3         15.00         15.10         0.95 o
  -6   2   3         10.02          9.21         1.14 o
  -5   2   3          0.61          0.55         0.28 o
  -4   2   3          0.09          0.23         0.12 o
  -3   2   3         52.09         54.99         2.00 o
  -2   2   3          2.53          2.79         0.26 o
  -1   2   3         34.53         30.86         0.97 o
   0   2   3        116.93        113.71         0.93 o
   1   2   3        797.88        778.24         7.73 o
   2   2   3          2.02          3.39         0.15 o
   3   2   3          4.73          4.91         0.23 o
   4   2   3          8.82          8.76         0.77 o
   5   2   3         21.56         30.35         1.61 o
   6   2   3          1.01         -0.05         0.37 o
   7   2   3         14.98         13.51         0.70 o
   8   2   3         20.01         18.67         1.00 o
   9   2   3          0.96          0.83         0.18 o
  -8   3   3          2.15          3.14         0.40 o
  -7   3   3          3.89          3.57         0.66 o
  -6   3   3         42.21         40.98         2.39 o
  -5   3   3         18.96         19.63         1.11 o
  -4   3   3        199.90        196.15         6.64 o
  -3   3   3         22.37         16.10         0.56 o
  -2   3   3        121.80        122.50         3.68 o
  -1   3   3       1463.69       1454.20         8.94 o
   0   3   3         53.89         48.68         1.48 o
   1   3   3        193.06        176.52        13.85 o
   2   3   3        503.72        570.58         5.78 o
   3   3   3        298.36        363.07         6.44 o
   4   3   3        436.67        475.96         6.96 o
   5   3   3         51.31         61.81         2.35 o
   6   3   3         98.60         99.58         3.17 o
   7   3   3          1.01          0.86         0.28 o
   8   3   3          2.58          2.71         0.52 o
   9   3   3          2.18          1.73         0.39 o
  -7   4   3          0.01         -0.10         0.25 o
  -6   4   3          6.71          6.16         0.90 o
  -5   4   3         11.48         10.63         1.23 o
  -4   4   3         44.46         43.61         1.27 o
  -3   4   3         11.16          9.86         2.72 o
  -2   4   3         80.43         84.94         1.81 o
  -1   4   3       2803.24       2839.28        18.94 o
   0   4   3        216.02        226.73         9.75 o
   1   4   3          2.01          5.12         1.07 o
   2   4   3         99.86        101.57         1.97 o
   3   4   3         64.43         84.90         3.70 o
   4   4   3         41.51         43.48         1.81 o
   5   4   3         13.72         12.08         1.05 o
   6   4   3        177.22        172.09         1.99 o
   7   4   3         11.27         12.40         0.69 o
   8   4   3          3.33          2.78         0.40 o
   9   4   3          0.44          0.96         0.24 o
  -7   5   3          1.24          2.03         0.35 o
  -6   5   3          1.81          2.34         0.55 o
  -5   5   3          2.91          3.02         0.64 o
  -4   5   3         65.08         58.72         1.96 o
  -3   5   3         98.08         95.19         2.34 o
  -2   5   3        187.81        177.99         2.97 o
  -1   5   3        124.65        134.03         5.04 o
   0   5   3         33.16         34.45         1.16 o
   1   5   3         69.56         60.49         1.67 o
   2   5   3         64.33         77.75         2.48 o
   3   5   3         47.12         37.66         1.14 o
   4   5   3         47.94         50.17         2.04 o
   5   5   3        391.06        399.22         6.87 o
   6   5   3          4.17          3.96         0.32 o
   7   5   3         53.56         47.13         1.32 o
   8   5   3          9.64          9.95         0.96 o
   9   5   3          3.75          3.67         0.44 o
  -6   6   3          4.17          4.42         0.58 o
  -5   6   3          8.85          8.46         1.00 o
  -4   6   3          1.89          1.86         0.52 o
  -3   6   3          2.57          2.09         0.57 o
  -2   6   3        404.83        371.02         7.36 o
  -1   6   3          3.98          3.47         0.53 o
   0   6   3          2.30          1.53         0.38 o
   1   6   3         81.74         71.83         2.52 o
   2   6   3          2.40          2.09         0.43 o
   3   6   3          7.94          7.48         0.82 o
   4   6   3         36.69         37.02         1.74 o
   5   6   3         14.41         13.82         0.62 o
   6   6   3        164.78        164.39         2.21 o
   7   6   3         20.06         20.47         0.84 o
   8   6   3         21.41         19.89         1.23 o
  -5   7   3          3.34          3.43         0.34 o
  -4   7   3          2.57          2.48         0.36 o
  -3   7   3          0.03          0.06         0.28 o
  -2   7   3          2.10          1.94         0.39 o
  -1   7   3          0.29          0.15         0.15 o
   0   7   3          1.01          1.80         0.35 o
   1   7   3          1.91          1.57         0.57 o
   2   7   3         62.59         66.68         2.61 o
   3   7   3          0.42          0.69         0.64 o
   4   7   3         68.24         71.05         2.11 o
   5   7   3          3.10          3.41         0.45 o
   6   7   3          2.16          2.53         0.42 o
   7   7   3          0.70          0.56         0.20 o
   8   7   3          0.81          0.49         0.22 o
  -4   8   3          1.31          1.31         0.22 o
  -3   8   3          2.18          1.42         0.27 o
  -2   8   3          0.66          0.77         0.31 o
  -1   8   3          0.67          0.39         0.23 o
   0   8   3         31.23         31.01         1.86 o
   1   8   3         13.29         13.83         1.27 o
   2   8   3          0.72          2.08         0.53 o
   3   8   3          0.00          0.36         0.31 o
   4   8   3          7.82          3.56         0.62 o
   5   8   3          4.88          5.74         0.85 o
   6   8   3         21.75         23.09         1.50 o
   7   8   3          0.02          0.04         0.23 o
  -2   9   3          0.26         -0.06         0.25 o
  -1   9   3          5.16          4.57         0.44 o
   0   9   3          0.20         -0.09         0.31 o
   1   9   3         29.69         29.49         1.23 o
   2   9   3          0.93          0.47         0.36 o
   3   9   3          0.18          0.06         0.29 o
   4   9   3          0.31         -0.09         0.20 o
   5   9   3          2.22          1.63         0.43 o
   6   9   3          0.97          0.94         0.29 o
   0  10   3          2.99          3.63         0.44 o
   1  10   3          0.72          0.45         0.24 o
   2  10   3          0.05         -0.25         0.25 o
   3  10   3          1.41          1.20         0.21 o
   4  10   3          0.03         -0.16         0.19 o
  -4  -9   4         20.30         20.42         0.96 o
  -3  -9   4          4.18          3.90         0.52 o
  -2  -9   4         23.57         25.54         1.37 o
  -1  -9   4         22.17         25.47         1.33 o
   0  -9   4          6.33          6.68         0.47 o
   1  -9   4          0.01          0.91         0.25 o
  -6  -8   4         12.01         15.95         0.92 o
  -5  -8   4          0.03          0.64         0.32 o
  -4  -8   4         58.78         64.69         2.82 o
  -3  -8   4         12.19         12.61         1.12 o
  -2  -8   4         15.84         17.21         1.37 o
  -1  -8   4          0.10          1.10         0.46 o
   0  -8   4          0.00          0.03         0.20 o
   1  -8   4          0.01         -0.17         0.18 o
   2  -8   4          7.08          7.82         0.84 o
   3  -8   4          2.13          1.45         0.34 o
  -7  -7   4          0.05          0.72         0.30 o
  -6  -7   4          0.02         -0.07         0.23 o
  -5  -7   4          1.25          1.45         0.47 o
  -4  -7   4          3.29          3.67         0.69 o
  -3  -7   4          6.57          7.12         0.65 o
  -2  -7   4        101.24        109.08         2.16 o
  -1  -7   4          6.32          6.17         1.23 o
   0  -7   4         41.72         44.75         2.57 o
   1  -7   4         29.85         29.92         1.31 o
   2  -7   4         13.77         14.75         1.37 o
   3  -7   4          2.50          2.64         0.56 o
   4  -7   4          0.07          0.31         0.27 o
  -7  -6   4         10.49         12.59         0.68 o
  -6  -6   4         30.42         28.56         1.17 o
  -5  -6   4          3.40          4.22         0.49 o
  -4  -6   4         12.54          9.85         0.72 o
  -3  -6   4          1.23          2.61         0.51 o
  -2  -6   4         13.02         13.58         0.72 o
  -1  -6   4         52.57         53.45         1.44 o
   0  -6   4          3.36          3.21         0.46 o
   1  -6   4         22.00         21.33         1.72 o
   2  -6   4        122.21        117.38         4.07 o
   3  -6   4          1.36          1.55         0.28 o
   4  -6   4          0.32          0.71         0.23 o
   5  -6   4          5.61          5.51         0.47 o
  -8  -5   4          0.62          0.50         0.14 o
  -7  -5   4         22.56         19.57         0.95 o
  -6  -5   4          0.01         -0.22         0.27 o
  -5  -5   4        143.82        129.61         3.59 o
  -4  -5   4          1.69          2.37         0.29 o
  -3  -5   4         96.57         93.35         4.44 o
  -2  -5   4          0.64          0.39         0.16 o
  -1  -5   4         27.19         30.42         1.52 o
   0  -5   4          8.54          7.37         0.76 o
   1  -5   4        214.95        214.56         4.31 o
   2  -5   4          5.20          6.88         0.81 o
   3  -5   4         28.54         28.25         1.02 o
   4  -5   4         10.39          9.67         0.77 o
   5  -5   4         21.30         21.99         1.85 o
   6  -5   4          0.30          0.17         0.21 o
  -8  -4   4          0.69          0.06         0.17 o
  -7  -4   4          1.33          0.74         0.30 o
  -6  -4   4         47.41         38.64         1.98 o
  -5  -4   4          0.00         -0.01         0.12 o
  -4  -4   4         12.28         10.76         0.69 o
  -3  -4   4         36.37         35.16         1.17 o
  -2  -4   4          1.67          2.05         0.41 o
  -1  -4   4        146.13        125.27         2.94 o
   0  -4   4        111.20        100.26         2.54 o
   1  -4   4        153.74        148.10         2.28 o
   2  -4   4        107.43        101.37         2.81 o
   3  -4   4          7.80          6.46         0.76 o
   4  -4   4          4.75          5.64         0.47 o
   5  -4   4          7.81          6.64         0.50 o
   6  -4   4          8.83          9.62         0.69 o
   7  -4   4          1.69          1.52         0.24 o
  -8  -3   4          1.27          0.93         0.27 o
  -7  -3   4          0.00          0.04         0.14 o
  -6  -3   4          3.60          2.16         0.63 o
  -5  -3   4          1.24          0.43         0.41 o
  -4  -3   4          3.09          3.57         0.64 o
  -3  -3   4          0.75          0.41         0.12 o
  -2  -3   4        132.32        135.77         2.11 o
  -1  -3   4         41.49         44.85         1.78 o
   0  -3   4         42.47         44.16         0.80 o
   1  -3   4          4.85          7.00         0.34 o
   2  -3   4         29.62         29.97         0.91 o
   3  -3   4         13.18         11.24         0.93 o
   4  -3   4         62.84         60.14         2.37 o
   5  -3   4          3.10          3.15         0.34 o
   6  -3   4         27.40         29.65         1.59 o
   7  -3   4          0.28          0.52         0.17 o
  -8  -2   4         13.73         14.56         0.78 o
  -7  -2   4          0.54          0.05         0.15 o
  -6  -2   4         57.34         56.69         1.77 o
  -5  -2   4          0.04         -0.17         0.41 o
  -4  -2   4          2.91          2.93         0.58 o
  -3  -2   4          0.08          3.03         2.05 o
  -2  -2   4          0.02          0.12         0.10 o
  -1  -2   4         13.92         14.47         0.44 o
   0  -2   4        132.32        137.34         2.80 o
   1  -2   4         73.04         72.58         1.24 o
   2  -2   4          6.14          7.03         0.50 o
   3  -2   4          3.41          3.89         0.32 o
   4  -2   4          5.59          5.33         0.47 o
   5  -2   4          1.55          1.59         0.30 o
   6  -2   4          0.16          0.08         0.28 o
   7  -2   4          0.97          1.11         0.25 o
   8  -2   4         12.39         13.59         0.95 o
  -8  -1   4          0.38          0.39         0.13 o
  -7  -1   4          7.82          7.15         0.63 o
  -6  -1   4          7.61          6.41         0.81 o
  -5  -1   4         54.51         50.45         2.63 o
  -4  -1   4        371.79        360.87         6.91 o
  -3  -1   4         12.89         17.90         1.21 o
  -2  -1   4         13.00         12.05         0.85 o
  -1  -1   4        266.48        262.02         3.04 o
   0  -1   4        190.69        173.14         1.40 o
   1  -1   4        574.30        572.59         4.20 o
   2  -1   4         23.21         22.48         1.91 o
   3  -1   4         82.41         83.87         1.56 o
   4  -1   4         77.03         96.70         2.12 o
   5  -1   4         15.35         13.88         0.78 o
   6  -1   4          1.60          1.79         0.27 o
   7  -1   4          0.11          0.08         0.21 o
   8  -1   4          0.85          0.79         0.22 o
  -8   0   4          2.53          3.67         0.40 o
  -7   0   4          1.22          2.31         0.39 o
  -6   0   4          0.12          0.07         0.15 o
  -5   0   4        174.24        172.08         3.07 o
  -4   0   4        192.70        190.15         4.76 o
  -3   0   4        724.77        702.27         9.77 o
  -2   0   4         24.32         27.42         1.40 o
  -1   0   4          1.79          1.17         0.15 o
   0   0   4         65.03         52.66         1.08 o
   1   0   4        164.32        161.15         1.79 o
   2   0   4        166.08        168.05         2.66 o
   3   0   4          3.78          4.47         0.39 o
   4   0   4        337.69        353.54         3.85 o
   5   0   4          0.21          0.14         0.11 o
   6   0   4          9.38         10.78         0.62 o
   7   0   4          1.80          0.92         0.36 o
   8   0   4          1.28          1.44         0.26 o
   9   0   4          1.45          1.15         0.24 o
  -8   1   4          0.24          0.22         0.15 o
  -7   1   4         44.36         47.66         1.68 o
  -6   1   4          0.68          0.38         0.35 o
  -5   1   4        218.75        221.36         3.38 o
  -4   1   4          2.61          3.46         0.40 o
  -3   1   4          2.45          2.59         0.52 o
  -2   1   4         13.02         14.13         0.61 o
  -1   1   4        146.41        135.37         1.48 o
   0   1   4        320.78        302.26         3.94 o
   1   1   4         10.02         10.53         0.42 o
   2   1   4         61.70         59.25         1.19 o
   3   1   4       1520.84       1682.35        18.84 o
   4   1   4         83.03         86.95         3.95 o
   5   1   4          2.41          1.55         0.38 o
   6   1   4          0.34          9.78         0.93 o
   7   1   4          0.90          0.55         0.22 o
   8   1   4          1.77          1.62         0.32 o
   9   1   4          0.34          0.29         0.18 o
  -8   2   4         17.07         19.28         0.79 o
  -7   2   4         39.75         41.89         2.60 o
  -6   2   4         45.02         47.53         2.58 o
  -5   2   4         26.36         25.43         1.51 o
  -4   2   4        265.45        262.23         3.51 o
  -3   2   4         38.47         37.56         1.31 o
  -2   2   4          5.28          6.40         0.27 o
  -1   2   4        202.45        205.77         2.36 o
   0   2   4        106.71        102.05         2.15 o
   1   2   4        308.46        316.56         2.19 o
   2   2   4        234.59        262.07         6.58 o
   3   2   4        334.16        364.48         3.63 o
   4   2   4         99.83        102.50         2.74 o
   5   2   4         61.91         73.09         2.59 o
   6   2   4          0.43          0.14         0.33 o
   7   2   4          0.16         -0.04         0.24 o
   8   2   4          0.23          0.16         0.30 o
   9   2   4          0.00          0.11         0.19 o
  -8   3   4          2.28          3.54         0.43 o
  -7   3   4          3.43          3.96         0.47 o
  -6   3   4         39.43         40.57         2.37 o
  -5   3   4          0.28         -0.19         0.30 o
  -4   3   4         48.85         40.89         1.40 o
  -3   3   4          0.36          0.32         0.16 o
  -2   3   4        181.66        222.50         2.16 o
  -1   3   4        215.45        222.90         2.64 o
   0   3   4        135.49        149.23         2.84 o
   1   3   4        200.59        195.88         2.14 o
   2   3   4       1149.30       1147.66        13.84 o
   3   3   4         11.77         11.25         0.54 o
   4   3   4          3.29          7.28         0.77 o
   5   3   4          0.56          1.10         0.29 o
   6   3   4         14.42         11.99         0.71 o
   7   3   4         10.73         11.54         0.82 o
   8   3   4          1.00          0.45         0.19 o
   9   3   4          0.44          0.26         0.15 o
  -7   4   4          6.18          7.04         0.52 o
  -6   4   4          7.89          6.36         0.98 o
  -5   4   4          0.31          0.31         0.29 o
  -4   4   4         25.31         20.16         1.62 o
  -3   4   4         17.85         18.05         1.24 o
  -2   4   4       1653.23       1587.55        14.95 o
  -1   4   4        103.04         95.35         1.84 o
   0   4   4         22.03         20.06         1.09 o
   1   4   4         42.21         43.47         1.60 o
   2   4   4         17.45         15.71         0.65 o
   3   4   4          4.52          5.68         1.72 o
   4   4   4         21.31         22.29         1.31 o
   5   4   4        111.21        107.11         3.24 o
   6   4   4        191.38        181.29         2.06 o
   7   4   4         34.06         31.40         0.94 o
   8   4   4          7.61          6.97         0.64 o
   9   4   4          0.10          0.25         0.12 o
  -7   5   4          4.29          4.47         0.48 o
  -6   5   4          0.10          0.27         0.32 o
  -5   5   4          3.17          3.23         0.69 o
  -4   5   4         66.56         59.09         2.86 o
  -3   5   4        107.55         97.93         3.55 o
  -2   5   4         90.32         93.74         2.98 o
  -1   5   4        112.54        102.50         5.00 o
   0   5   4        209.38        199.74         5.99 o
   1   5   4         31.88         39.80         1.25 o
   2   5   4         79.89         83.37         1.81 o
   3   5   4         38.18         44.06         1.92 o
   4   5   4         20.99         23.40         1.39 o
   5   5   4         42.78         43.71         2.08 o
   6   5   4         49.66         51.46         1.07 o
   7   5   4          2.57          2.04         0.26 o
   8   5   4         29.20         27.62         1.56 o
   9   5   4          1.15          0.89         0.23 o
  -6   6   4          0.12         -0.01         0.17 o
  -5   6   4          0.92          1.23         0.42 o
  -4   6   4          4.61          3.82         0.50 o
  -3   6   4        172.48        154.13         4.64 o
  -2   6   4         38.18         33.51         2.02 o
  -1   6   4         19.06         15.29         1.11 o
   0   6   4         42.92         38.40         1.73 o
   1   6   4          5.84          8.19         0.86 o
   2   6   4         47.20         40.91         1.93 o
   3   6   4          1.00          1.41         0.37 o
   4   6   4         33.67         29.99         1.55 o
   5   6   4        262.03        261.92         3.08 o
   6   6   4         46.85         46.10         1.13 o
   7   6   4          6.65          6.45         0.48 o
   8   6   4          1.71          1.81         0.38 o
  -5   7   4          7.71          8.98         0.55 o
  -4   7   4          0.73          0.77         0.23 o
  -3   7   4         40.62         36.49         2.09 o
  -2   7   4          9.98          8.84         0.77 o
  -1   7   4          0.32          0.92         0.41 o
   0   7   4         23.77         21.77         1.46 o
   1   7   4         28.23         34.13         1.44 o
   2   7   4         35.96         38.58         1.52 o
   3   7   4         10.95         11.82         0.84 o
   4   7   4          0.45          0.21         0.43 o
   5   7   4         66.41         70.09         4.37 o
   6   7   4          0.00          0.32         0.25 o
   7   7   4          0.34          0.24         0.20 o
  -4   8   4          0.98          0.46         0.19 o
  -3   8   4         11.78         11.89         0.60 o
  -2   8   4          6.33          4.57         0.50 o
  -1   8   4          0.20          0.18         0.17 o
   0   8   4         21.92         22.39         1.17 o
   1   8   4         16.49         15.79         1.00 o
   2   8   4          3.02          1.87         0.50 o
   3   8   4          1.05          0.83         0.22 o
   4   8   4         30.47         29.91         2.55 o
   5   8   4          8.40          8.17         1.03 o
   6   8   4          0.39          0.61         0.39 o
   7   8   4          0.08          0.37         0.26 o
  -2   9   4          0.41          0.39         0.28 o
  -1   9   4          1.38          0.60         0.20 o
   0   9   4         17.99         18.28         1.08 o
   1   9   4          4.79          3.03         0.40 o
   2   9   4          0.78          0.98         0.33 o
   3   9   4          0.29         -0.10         0.25 o
   4   9   4          9.92          7.70         0.90 o
   5   9   4          0.60          0.68         0.33 o
   6   9   4          0.17         -0.06         0.22 o
   1  10   4          0.93          1.30         0.33 o
   2  10   4          0.19          0.48         0.22 o
   3  10   4          0.17          0.06         0.15 o
   4  10   4          0.50          0.88         0.26 o
  -3  -9   5         10.25         10.12         0.73 o
  -2  -9   5          0.31          0.26         0.21 o
  -1  -9   5         23.40         28.54         1.28 o
   0  -9   5         22.21         24.43         1.52 o
  -5  -8   5          6.80          8.15         0.76 o
  -4  -8   5          4.86          6.10         0.66 o
  -3  -8   5         12.39         12.88         1.08 o
  -2  -8   5          5.36          5.28         0.76 o
  -1  -8   5        144.69        155.62         4.00 o
   0  -8   5          0.01          0.45         0.28 o
   1  -8   5          5.63          7.99         0.56 o
   2  -8   5         24.61         29.40         1.53 o
   3  -8   5          2.96          3.61         0.44 o
  -6  -7   5          0.00          0.52         0.31 o
  -5  -7   5          0.06          0.56         0.37 o
  -4  -7   5         13.71         17.92         0.98 o
  -3  -7   5         21.66         24.64         1.21 o
  -2  -7   5        331.66        362.87         6.90 o
  -1  -7   5         35.27         37.13         1.58 o
   0  -7   5        112.21        119.29         4.22 o
   1  -7   5         21.26         21.46         1.09 o
   2  -7   5          0.03         -0.17         0.41 o
   3  -7   5          2.52          1.60         0.43 o
   4  -7   5          1.05          1.89         0.37 o
  -7  -6   5          0.06          0.34         0.26 o
  -6  -6   5          3.78          2.63         0.57 o
  -5  -6   5         11.89         11.67         1.16 o
  -4  -6   5         24.25         27.43         1.27 o
  -3  -6   5          2.29          2.97         0.46 o
  -2  -6   5          0.29          0.65         0.17 o
  -1  -6   5          3.43          3.45         0.39 o
   0  -6   5        365.16        358.03         5.34 o
   1  -6   5          0.47          0.74         0.42 o
   2  -6   5        138.94        135.53         4.39 o
   3  -6   5          0.04          0.16         0.15 o
   4  -6   5          4.19          4.36         0.95 o
   5  -6   5         16.62         17.48         1.05 o
  -8  -5   5          3.16          3.30         0.47 o
  -7  -5   5          0.69          1.06         0.39 o
  -6  -5   5          3.96          2.08         0.50 o
  -5  -5   5          2.04          1.40         0.45 o
  -4  -5   5         53.68         55.61         2.19 o
  -3  -5   5         46.93         41.73         3.68 o
  -2  -5   5         68.30         63.51         3.69 o
  -1  -5   5          1.34          1.06         0.31 o
   0  -5   5         55.37         52.02         2.10 o
   1  -5   5        187.08        182.73         4.09 o
   2  -5   5        258.13        246.62         8.23 o
   3  -5   5         43.53         42.71         1.27 o
   4  -5   5         16.04         16.04         0.97 o
   5  -5   5          0.10         -0.15         0.21 o
   6  -5   5         39.55         42.15         1.76 o
  -8  -4   5          0.18         -0.11         0.25 o
  -7  -4   5          2.80          2.29         0.49 o
  -6  -4   5         38.59         34.59         1.97 o
  -5  -4   5         26.72         26.38         1.00 o
  -4  -4   5         26.45         25.06         1.10 o
  -3  -4   5        148.21        143.96         6.77 o
  -2  -4   5        114.18        102.47         2.59 o
  -1  -4   5        142.64        136.90         3.32 o
   0  -4   5         75.50         78.54         2.45 o
   1  -4   5         75.32         69.99         3.25 o
   2  -4   5        157.86        144.00         3.49 o
   3  -4   5         36.33         32.85         1.68 o
   4  -4   5          1.18          1.46         0.22 o
   5  -4   5         24.35         26.67         3.16 o
   6  -4   5         13.36         12.48         0.76 o
   7  -4   5          0.35          0.31         0.14 o
  -8  -3   5          0.50          0.24         0.21 o
  -7  -3   5         39.25         36.96         1.99 o
  -6  -3   5          0.19          0.85         0.53 o
  -5  -3   5         22.64         19.10         1.82 o
  -4  -3   5          7.65          9.50         0.68 o
  -3  -3   5        205.62        184.73         6.28 o
  -2  -3   5          7.79          6.38         0.37 o
  -1  -3   5        555.33        566.70         8.00 o
   0  -3   5          4.03          4.88         0.37 o
   1  -3   5       1921.72       2160.23        11.59 o
   2  -3   5          1.37          1.06         0.31 o
   3  -3   5          3.25          3.60         0.55 o
   4  -3   5          6.90          5.29         0.70 o
   5  -3   5          1.48          1.07         0.19 o
   6  -3   5          5.71          6.02         0.59 o
   7  -3   5          8.33          9.45         0.50 o
  -8  -2   5          2.37          2.24         0.44 o
  -7  -2   5          0.18          0.10         0.22 o
  -6  -2   5          5.16          5.27         0.80 o
  -5  -2   5          0.89          0.93         0.48 o
  -4  -2   5         18.96         16.84         1.43 o
  -3  -2   5          0.72         -0.06         0.33 o
  -2  -2   5          3.69          6.18         0.44 o
  -1  -2   5        198.40        196.47         1.99 o
   0  -2   5        647.56        675.01         4.33 o
   1  -2   5         46.80         55.25         1.18 o
   2  -2   5         94.35         96.54         2.20 o
   3  -2   5        106.84        108.76         2.64 o
   4  -2   5          4.78          3.06         0.62 o
   5  -2   5         14.60         14.94         0.72 o
   6  -2   5          1.07          0.88         0.26 o
   7  -2   5          1.01          0.87         0.22 o
   8  -2   5          3.12          3.92         0.34 o
  -8  -1   5          0.01         -0.02         0.21 o
  -7  -1   5         11.36         12.56         1.21 o
  -6  -1   5          7.12          5.61         0.83 o
  -5  -1   5         16.13         17.30         1.59 o
  -4  -1   5         43.46         43.67         2.39 o
  -3  -1   5          8.84         13.13         1.18 o
  -2  -1   5         19.15         20.83         1.20 o
  -1  -1   5         95.86         94.01         1.39 o
   0  -1   5         68.72         60.78         0.92 o
   1  -1   5         11.16         13.98         0.54 o
   2  -1   5        109.12        115.61         2.64 o
   3  -1   5          7.72          6.91         0.47 o
   4  -1   5         95.28        100.09         5.55 o
   5  -1   5          2.22          1.80         0.37 o
   6  -1   5          6.26          6.63         0.64 o
   7  -1   5          0.93          0.63         0.33 o
   8  -1   5          0.92          0.71         0.27 o
  -8   0   5          3.08          3.59         0.58 o
  -7   0   5          0.01          0.22         0.28 o
  -6   0   5         66.19         73.80         3.22 o
  -5   0   5         18.18         15.73         1.42 o
  -4   0   5         73.64         68.98         2.91 o
  -3   0   5         54.00         57.03         2.48 o
  -2   0   5        383.70        410.00         6.67 o
  -1   0   5          2.10          2.08         0.23 o
   0   0   5        303.50        317.70         7.03 o
   1   0   5          6.66          7.76         0.60 o
   2   0   5         29.72         31.32         1.25 o
   3   0   5         54.22         56.49         2.98 o
   4   0   5          6.89          7.53         0.51 o
   5   0   5          0.01          0.20         0.12 o
   6   0   5          4.38          5.73         0.52 o
   7   0   5          0.03          0.16         0.20 o
   8   0   5          2.47          2.52         0.34 o
  -8   1   5         11.49         14.05         1.04 o
  -7   1   5          2.62          1.89         0.33 o
  -6   1   5          0.05         -0.14         0.39 o
  -5   1   5          4.66          3.42         0.81 o
  -4   1   5        699.85        713.59        10.22 o
  -3   1   5        205.82        226.62         4.86 o
  -2   1   5        201.06        227.29         4.52 o
  -1   1   5          0.09          0.21         0.12 o
   0   1   5          2.58          5.85         2.91 o
   1   1   5         53.05         58.46         1.64 o
   2   1   5         55.08         58.00         0.90 o
   3   1   5          6.96         11.30         0.95 o
   4   1   5         56.96         77.54         2.43 o
   5   1   5          6.21          5.22         0.66 o
   6   1   5          7.19          4.56         0.49 o
   7   1   5          3.08          3.36         0.42 o
   8   1   5          0.16          0.20         0.13 o
   9   1   5          0.01         -0.09         0.10 o
  -8   2   5         17.10         17.90         1.06 o
  -7   2   5         32.26         35.78         1.34 o
  -6   2   5         44.67         54.68         2.78 o
  -5   2   5         43.01         38.41         2.28 o
  -4   2   5        134.86        141.61         2.53 o
  -3   2   5         39.30         40.19         1.33 o
  -2   2   5        197.62        224.05         2.76 o
  -1   2   5        741.45        780.91         4.80 o
   0   2   5        381.71        382.58         3.49 o
   1   2   5        135.04        140.84         1.23 o
   2   2   5        682.10        710.96         5.53 o
   3   2   5        228.33        263.49         3.48 o
   4   2   5        133.73        139.86         3.40 o
   5   2   5          0.04          0.38         0.21 o
   6   2   5          3.32          3.79         0.43 o
   7   2   5          6.45          5.11         0.64 o
   8   2   5          4.10          4.67         0.48 o
   9   2   5          1.64          1.41         0.20 o
  -7   3   5         49.67         48.79         1.45 o
  -6   3   5          6.52          7.04         1.02 o
  -5   3   5        664.86        650.52        10.82 o
  -4   3   5          0.43          0.42         0.15 o
  -3   3   5        131.19        133.80         6.11 o
  -2   3   5         17.96         23.09         0.84 o
  -1   3   5         11.24         10.71         0.87 o
   0   3   5         15.48         18.47         1.50 o
   1   3   5         44.61         51.08         1.05 o
   2   3   5        114.58        120.72         1.85 o
   3   3   5        576.65        653.88         5.58 o
   4   3   5          1.78          1.75         0.39 o
   5   3   5          0.00          0.02         0.23 o
   6   3   5          4.16          3.16         0.31 o
   7   3   5          0.05          0.13         0.17 o
   8   3   5          0.90          0.78         0.22 o
   9   3   5          0.58          0.69         0.16 o
  -7   4   5          8.46          7.50         0.77 o
  -6   4   5         42.89         41.44         2.27 o
  -5   4   5        102.00         98.33         3.76 o
  -4   4   5         77.35         69.85         3.07 o
  -2   4   5        144.61        129.53         3.39 o
  -1   4   5          0.05         -0.02         0.17 o
   0   4   5          9.99          9.56         0.79 o
   1   4   5          2.83          6.90         0.68 o
   2   4   5         95.93        110.95         1.55 o
   3   4   5         24.81         29.57         1.01 o
   4   4   5          0.40          0.46         0.19 o
   5   4   5          6.22          6.85         0.80 o
   6   4   5          2.72          2.57         0.23 o
   7   4   5         13.84         14.10         0.73 o
   8   4   5          0.28          0.48         0.20 o
   9   4   5          2.41          3.31         0.30 o
  -6   5   5          0.49          0.65         0.31 o
  -5   5   5          1.20          1.45         0.52 o
  -4   5   5         85.00         79.74         3.33 o
  -3   5   5        131.41        117.10         3.91 o
  -2   5   5         15.36         18.40         1.34 o
  -1   5   5        216.78        204.60         3.23 o
   0   5   5        161.65        157.09         8.49 o
   1   5   5         30.10         35.90         2.18 o
   2   5   5        182.24        204.61         4.22 o
   3   5   5        113.64        117.85         7.39 o
   4   5   5         16.44         15.76         1.14 o
   5   5   5         63.73         65.44         1.34 o
   6   5   5          3.28          3.71         0.30 o
   7   5   5          0.03          0.13         0.13 o
   8   5   5          0.06         -0.07         0.18 o
  -6   6   5          8.96         10.76         0.79 o
  -5   6   5          4.48          4.47         0.69 o
  -4   6   5          4.02          3.75         0.48 o
  -3   6   5          0.36          0.89         0.44 o
  -2   6   5        880.01        796.43        11.63 o
  -1   6   5         20.35         19.34         1.32 o
   0   6   5         33.82         31.29         1.24 o
   1   6   5          1.26          4.88         3.40 o
   2   6   5          0.02          0.21         0.17 o
   3   6   5          6.65          5.89         0.75 o
   4   6   5          9.14          9.35         0.75 o
   5   6   5         85.21         82.86         2.36 o
   6   6   5         39.71         38.51         1.03 o
   7   6   5          2.82          2.51         0.27 o
   8   6   5          0.85          1.09         0.23 o
  -5   7   5         12.73         15.39         0.68 o
  -4   7   5         26.93         28.16         0.95 o
  -3   7   5         52.20         47.28         1.71 o
  -2   7   5         25.96         23.86         1.87 o
  -1   7   5          0.25          0.16         0.30 o
   0   7   5        122.26        112.34         2.71 o
   1   7   5          0.57          0.79         0.21 o
   2   7   5         90.52         93.96         2.45 o
   3   7   5          7.44          9.75         0.76 o
   4   7   5         41.41         47.11         2.87 o
   5   7   5          5.18          4.97         0.47 o
   6   7   5          3.20          3.71         0.37 o
   7   7   5          0.47          0.76         0.25 o
  -3   8   5        145.28        153.43         2.55 o
  -2   8   5          0.04          0.38         0.26 o
  -1   8   5          0.02          0.08         0.16 o
   0   8   5         20.61         18.37         1.07 o
   1   8   5          1.22          1.06         0.23 o
   2   8   5         19.92         19.94         1.44 o
   3   8   5          1.14          1.03         0.20 o
   4   8   5         29.43         29.37         1.73 o
   5   8   5         65.51         65.04         2.75 o
   6   8   5          0.00          0.17         0.32 o
   7   8   5          0.03          0.15         0.27 o
  -2   9   5          0.29          0.38         0.25 o
  -1   9   5          6.84          7.50         0.60 o
   0   9   5          4.07          3.23         0.34 o
   1   9   5          5.94          6.75         0.49 o
   2   9   5          6.06          6.37         0.46 o
   3   9   5         14.16         15.38         0.71 o
   4   9   5          0.10          0.21         0.31 o
   5   9   5          3.56          4.09         0.64 o
   6   9   5          0.28          0.36         0.24 o
   2  10   5          0.01          0.21         0.22 o
   3  10   5          0.22          0.33         0.22 o
   4  10   5          7.26          8.09         0.65 o
  -2  -9   6          2.83          3.99         0.44 o
  -1  -9   6          1.97          1.38         0.31 o
  -4  -8   6          1.69          1.34         0.30 o
  -3  -8   6         20.29         21.76         1.32 o
  -2  -8   6         11.14         12.20         1.04 o
  -1  -8   6          3.18          3.82         0.59 o
   0  -8   6         32.06         33.32         1.58 o
   1  -8   6          0.58          0.58         0.26 o
   2  -8   6          7.50          9.02         0.77 o
  -6  -7   6          0.00         -0.05         0.20 o
  -5  -7   6          1.92          2.04         0.46 o
  -4  -7   6          0.03          0.04         0.16 o
  -3  -7   6         28.01         29.15         1.28 o
  -2  -7   6         55.34         54.48         2.41 o
  -1  -7   6          0.27          0.61         0.26 o
   0  -7   6          2.41          2.39         0.63 o
   1  -7   6          0.02         -0.05         0.27 o
   2  -7   6          0.64          0.76         0.26 o
   3  -7   6         27.51         29.95         1.56 o
  -7  -6   6          4.48          6.02         0.64 o
  -6  -6   6          1.15          0.88         0.39 o
  -5  -6   6          1.86          1.27         0.41 o
  -4  -6   6          4.98          4.01         0.51 o
  -3  -6   6         89.31         93.32         2.61 o
  -2  -6   6         15.35         16.81         0.83 o
  -1  -6   6        433.69        424.71         4.59 o
   0  -6   6         16.17         16.52         1.05 o
   1  -6   6         10.79          9.10         1.15 o
   2  -6   6          0.02         -0.26         0.30 o
   3  -6   6          3.66          4.51         0.40 o
   4  -6   6         14.00         15.93         0.82 o
   5  -6   6          9.66          8.65         0.71 o
  -7  -5   6          0.25          0.17         0.25 o
  -6  -5   6          0.75          0.39         0.17 o
  -5  -5   6          1.69          1.32         0.70 o
  -4  -5   6          0.00          0.11         0.18 o
  -3  -5   6         10.87         10.37         0.79 o
  -2  -5   6        237.03        230.64         3.59 o
  -1  -5   6         13.74         11.80         1.06 o
   0  -5   6        202.79        194.23         4.44 o
   1  -5   6        112.56        107.84         2.57 o
   2  -5   6        138.92        130.51         4.23 o
   3  -5   6         53.53         51.44         1.75 o
   4  -5   6         33.07         35.28         1.61 o
   5  -5   6         63.41         70.39         2.61 o
   6  -5   6          0.07          0.58         0.25 o
  -8  -4   6          1.98          2.85         0.44 o
  -7  -4   6          3.73          3.01         0.51 o
  -6  -4   6          6.22          6.29         0.84 o
  -5  -4   6          0.34          0.38         0.17 o
  -4  -4   6         11.81         12.47         0.70 o
  -3  -4   6          1.65          2.04         0.28 o
  -2  -4   6        109.54        101.57         6.22 o
  -1  -4   6         10.97         10.04         0.90 o
   0  -4   6        328.23        296.51         5.38 o
   1  -4   6        209.49        223.39         4.49 o
   2  -4   6        530.86        479.31         7.24 o
   3  -4   6          4.28          4.07         0.52 o
   4  -4   6         83.11         82.03         3.16 o
   5  -4   6         44.13         44.64         1.52 o
   6  -4   6          0.03          0.15         0.30 o
   7  -4   6          0.98          0.95         0.28 o
  -8  -3   6          0.16          0.01         0.18 o
  -7  -3   6          1.55          1.79         0.49 o
  -6  -3   6         18.23         15.52         1.00 o
  -5  -3   6          0.06         -0.15         0.20 o
  -4  -3   6         41.12         40.98         1.50 o
  -3  -3   6         11.88         11.95         0.73 o
  -2  -3   6        175.55        180.04         3.33 o
  -1  -3   6         37.61         35.49         1.40 o
   0  -3   6         22.16         25.35         0.90 o
   1  -3   6         92.80        101.49         1.52 o
   2  -3   6        180.15        173.11         3.80 o
   3  -3   6         20.56         18.07         1.26 o
   4  -3   6        187.48        178.78         2.59 o
   5  -3   6         38.78         40.44         1.52 o
   6  -3   6         33.02         31.90         1.29 o
   7  -3   6          5.19          5.08         0.45 o
  -8  -2   6          1.87          1.35         0.35 o
  -7  -2   6         11.23         11.36         1.12 o
  -6  -2   6          4.39          3.60         0.69 o
  -5  -2   6         10.97          9.97         0.60 o
  -4  -2   6          5.38          4.98         0.53 o
  -3  -2   6        129.72        125.46         5.30 o
  -2  -2   6         72.29         69.67         1.53 o
  -1  -2   6        397.82        402.41         4.82 o
   0  -2   6       1773.27       2107.81        27.16 o
   1  -2   6         43.63         48.10         1.79 o
   2  -2   6         83.50        104.83         1.84 o
   3  -2   6          8.70          8.72         0.77 o
   4  -2   6          5.24          5.01         0.68 o
   5  -2   6         26.06         26.55         0.96 o
   6  -2   6          0.75          0.28         0.22 o
   7  -2   6         10.32         10.95         0.73 o
   8  -2   6         34.03         37.71         1.49 o
  -8  -1   6          0.96          0.96         0.34 o
  -7  -1   6         21.80         22.78         1.61 o
  -6  -1   6          0.01         -0.16         0.30 o
  -5  -1   6          1.52          0.78         0.48 o
  -4  -1   6         26.97         25.62         1.92 o
  -3  -1   6          2.27          3.70         0.43 o
  -2  -1   6          3.28          2.70         0.35 o
  -1  -1   6        842.78        885.80         8.89 o
   0  -1   6          0.56          0.62         0.16 o
   1  -1   6       3006.78       3630.68        31.43 o
   2  -1   6         74.96         82.03         2.31 o
   3  -1   6        142.63        144.72         3.26 o
   4  -1   6          0.18          0.18         0.21 o
   5  -1   6          1.17          1.11         0.25 o
   6  -1   6          4.51          4.34         0.39 o
   7  -1   6         14.71         15.69         0.89 o
   8  -1   6          2.21          2.28         0.46 o
  -8   0   6          0.14         -0.29         0.29 o
  -7   0   6          0.16         -0.31         0.31 o
  -6   0   6          0.38          0.67         0.43 o
  -5   0   6         13.45         14.85         1.42 o
  -4   0   6          3.06          2.71         0.68 o
  -3   0   6          2.76          5.46         0.89 o
  -2   0   6          1.99          2.20         0.31 o
  -1   0   6        266.82        291.42         6.90 o
   0   0   6        142.81        149.04         6.05 o
   1   0   6          4.94          8.92         0.64 o
   2   0   6         36.90         36.55         1.46 o
   3   0   6        168.96        179.85         3.59 o
   4   0   6          1.08          1.27         0.22 o
   5   0   6         19.20         21.84         1.39 o
   6   0   6          5.22          5.12         0.51 o
   7   0   6         13.13         12.33         1.17 o
   8   0   6          1.07          0.95         0.21 o
  -8   1   6          0.65          0.60         0.27 o
  -7   1   6          8.19          7.63         0.92 o
  -6   1   6          0.76          0.61         0.36 o
  -5   1   6          2.92          2.24         0.53 o
  -4   1   6         74.21         73.01         2.87 o
  -3   1   6         53.29         59.83         2.49 o
  -2   1   6        210.62        234.67         8.18 o
  -1   1   6         95.27        107.73         1.79 o
   0   1   6         20.77         25.47         1.49 o
   1   1   6         50.17         48.23         0.82 o
   2   1   6         67.68         79.22         1.49 o
   3   1   6         54.30         58.30         1.94 o
   4   1   6         78.49         68.20         2.38 o
   5   1   6          0.46          1.43         0.39 o
   6   1   6          8.72          8.16         0.66 o
   7   1   6          0.69          0.40         0.33 o
   8   1   6          0.06         -0.05         0.14 o
  -8   2   6          0.96          1.42         0.21 o
  -7   2   6          0.95          1.22         0.43 o
  -6   2   6          1.45          1.95         0.57 o
  -5   2   6         58.19         54.78         2.76 o
  -4   2   6          9.18         10.23         0.67 o
  -3   2   6         58.14         51.66         1.14 o
  -2   2   6        909.85       1027.87         9.83 o
  -1   2   6         23.52         27.46         0.83 o
   0   2   6        982.89       1124.15         7.82 o
   1   2   6         20.62         25.27         0.61 o
   2   2   6         44.90         50.43         1.14 o
   3   2   6        307.78        357.40         3.69 o
   4   2   6         12.23         10.97         0.94 o
   5   2   6          1.79          3.27         0.57 o
   6   2   6          2.85          2.60         0.30 o
   7   2   6          0.59         -0.09         0.30 o
   8   2   6          0.01          0.40         0.19 o
   9   2   6          1.39          1.25         0.28 o
  -7   3   6          5.03          4.42         0.45 o
  -6   3   6          0.02          0.04         0.32 o
  -5   3   6          0.07          0.34         0.44 o
  -4   3   6         27.03         24.83         1.52 o
  -3   3   6          6.74          7.55         0.82 o
  -2   3   6         55.40         65.29         1.55 o
  -1   3   6          3.99          7.34         0.48 o
   0   3   6        336.72        357.09         3.73 o
   1   3   6        282.40        302.01         3.14 o
   2   3   6       1350.17       1416.05        14.36 o
   3   3   6        188.65        206.08         2.75 o
   4   3   6          5.25          7.62         0.80 o
   5   3   6          0.90          0.77         0.29 o
   6   3   6          0.30          0.43         0.25 o
   7   3   6          3.08          3.69         0.46 o
   8   3   6          0.01          0.05         0.24 o
   9   3   6          2.35          1.80         0.36 o
  -7   4   6          1.65          1.77         0.19 o
  -6   4   6         61.82         63.73         2.73 o
  -5   4   6          0.22          1.19         0.57 o
  -4   4   6        119.49        113.88         4.00 o
  -3   4   6         85.61         72.49         1.84 o
  -2   4   6         15.77          9.80         0.92 o
  -1   4   6          0.21         -0.10         0.20 o
   0   4   6        179.36        192.92         4.04 o
   1   4   6        319.73        357.42         5.77 o
   2   4   6        189.17        220.50         2.88 o
   3   4   6        318.13        359.29         9.07 o
   4   4   6         13.89         12.36         1.07 o
   5   4   6         12.67         12.88         1.18 o
   6   4   6          0.49          0.21         0.16 o
   7   4   6          3.53          2.53         0.39 o
   8   4   6          0.95          0.81         0.42 o
   9   4   6          0.89          1.37         0.32 o
  -6   5   6          3.87          4.10         0.63 o
  -5   5   6        144.09        143.49         4.31 o
  -4   5   6         14.15         15.13         1.42 o
  -3   5   6        548.91        523.58        12.80 o
  -2   5   6          8.01          7.80         0.90 o
  -1   5   6        334.54        316.20         4.21 o
   0   5   6          4.82          5.93         0.52 o
   1   5   6        310.44        311.75         6.44 o
   2   5   6         36.49         35.80         1.26 o
   3   5   6          3.38          4.74         0.65 o
   4   5   6          0.05         -0.02         0.15 o
   5   5   6          0.07          0.03         0.14 o
   6   5   6          6.24          7.04         0.76 o
   7   5   6          0.64          0.90         0.23 o
   8   5   6          0.00          0.10         0.27 o
   9   5   6          6.98          9.20         0.69 o
  -5   6   6          5.19          5.56         0.74 o
  -4   6   6          4.20          3.86         0.48 o
  -3   6   6          2.38          3.83         0.53 o
  -2   6   6         19.45         20.86         1.69 o
  -1   6   6        315.23        299.18         5.94 o
   0   6   6         33.56         31.43         1.27 o
   1   6   6         61.61         56.93         1.79 o
   2   6   6         71.20         68.61         1.85 o
   3   6   6         28.63         27.95         1.68 o
   4   6   6          9.55         11.26         0.65 o
   5   6   6         49.92         47.77         1.18 o
   6   6   6         17.89         17.38         0.80 o
   7   6   6         14.35         14.82         0.59 o
   8   6   6          0.20          0.18         0.19 o
  -5   7   6         15.89         19.13         1.05 o
  -4   7   6         13.50         13.54         0.64 o
  -3   7   6         58.59         54.17         1.78 o
  -2   7   6          1.85          1.38         0.38 o
  -1   7   6         38.14         36.39         1.27 o
   0   7   6        106.46        109.24         2.23 o
   1   7   6         14.23         12.02         0.74 o
   2   7   6         41.21         46.70         1.73 o
   3   7   6          1.51          1.65         0.26 o
   4   7   6          4.50          4.29         0.54 o
   5   7   6         59.41         61.59         1.64 o
   6   7   6          0.35          0.04         0.16 o
   7   7   6          4.93          6.02         0.78 o
  -3   8   6          7.77          6.89         0.57 o
  -2   8   6         13.03         12.64         0.87 o
  -1   8   6          2.11          2.42         0.34 o
   0   8   6         23.43         24.73         1.03 o
   1   8   6          0.00         -0.24         0.24 o
   2   8   6         17.86         20.93         1.17 o
   3   8   6          6.36          5.86         0.49 o
   4   8   6        136.69        148.66         3.09 o
   5   8   6         28.96         28.14         1.76 o
   6   8   6          0.01         -0.15         0.26 o
   7   8   6          0.04          0.36         0.28 o
  -2   9   6         18.00         21.15         0.84 o
  -1   9   6          5.37          6.51         0.56 o
   0   9   6          0.32          0.24         0.23 o
   1   9   6          4.27          5.39         0.45 o
   2   9   6         29.79         28.43         2.23 o
   3   9   6          1.94          2.00         0.28 o
   4   9   6         12.94         14.78         0.83 o
   5   9   6          2.19          2.69         0.55 o
   6   9   6          4.24          4.52         0.55 o
  -4  -8   7          0.01          0.24         0.12 o
  -3  -8   7          1.43          1.13         0.29 o
  -2  -8   7          0.32         -0.29         0.29 o
  -1  -8   7          6.25          5.42         0.61 o
   0  -8   7          7.87          9.97         0.77 o
   1  -8   7          0.10          0.53         0.26 o
  -6  -7   7          0.13          0.14         0.17 o
  -5  -7   7          0.05         -0.04         0.20 o
  -4  -7   7          0.43          0.55         0.22 o
  -3  -7   7          7.13          7.76         0.65 o
  -2  -7   7         21.24         21.29         1.20 o
  -1  -7   7         81.93         82.91         2.78 o
   0  -7   7          0.00         -0.11         0.28 o
   1  -7   7          0.00          0.09         0.14 o
   2  -7   7          1.55          1.68         0.32 o
   3  -7   7          0.72          0.66         0.23 o
  -7  -6   7          2.57          3.09         0.39 o
  -6  -6   7          0.00          0.11         0.25 o
  -5  -6   7          2.43          2.81         0.39 o
  -4  -6   7          6.67          5.89         0.59 o
  -3  -6   7         20.48         20.95         1.12 o
  -2  -6   7        129.57        128.24         2.34 o
  -1  -6   7         44.33         47.05         1.77 o
   0  -6   7          1.07          1.67         0.37 o
   1  -6   7         88.75         90.07         3.58 o
   2  -6   7          9.83         10.22         1.16 o
   3  -6   7          2.77          3.06         0.52 o
   4  -6   7         12.65         13.03         0.97 o
  -7  -5   7          1.37          1.67         0.38 o
  -6  -5   7          2.28          2.94         0.39 o
  -5  -5   7          0.38          0.32         0.41 o
  -4  -5   7          1.24          1.12         0.22 o
  -3  -5   7         69.29         75.41         2.18 o
  -2  -5   7        377.62        357.17         6.67 o
  -1  -5   7         13.20         13.15         0.70 o
   0  -5   7          1.81          1.78         0.34 o
   1  -5   7        112.30        108.94         2.63 o
   2  -5   7          2.32          2.03         0.57 o
   3  -5   7          6.95          7.31         0.53 o
   4  -5   7         13.86         15.09         1.26 o
   5  -5   7         22.01         25.79         1.48 o
   6  -5   7         47.73         55.30         1.72 o
  -7  -4   7          0.26          0.10         0.13 o
  -6  -4   7          3.69          4.20         0.49 o
  -5  -4   7         20.65         20.44         0.92 o
  -4  -4   7         31.58         30.34         1.12 o
  -3  -4   7        153.08        147.89         2.75 o
  -2  -4   7          1.29          1.29         0.29 o
  -1  -4   7         16.81         15.33         1.19 o
   0  -4   7          4.49          4.69         0.66 o
   1  -4   7         80.96         85.58         2.79 o
   2  -4   7         11.03         10.72         1.12 o
   3  -4   7         70.27         65.38         1.53 o
   4  -4   7         31.44         32.90         1.99 o
   5  -4   7        138.87        138.03         3.98 o
   6  -4   7          1.88          1.59         0.25 o
  -8  -3   7          0.20          0.39         0.13 o
  -7  -3   7          9.23          7.55         0.84 o
  -6  -3   7          0.40          0.93         0.24 o
  -5  -3   7          3.89          4.17         0.44 o
  -4  -3   7         34.46         33.63         1.12 o
  -3  -3   7        191.18        173.43         3.14 o
  -2  -3   7          3.90          2.94         0.31 o
  -1  -3   7         38.57         35.37         1.16 o
   0  -3   7         12.99         16.97         0.80 o
   1  -3   7         22.87         20.53         0.87 o
   2  -3   7        111.61        103.12         2.92 o
   3  -3   7        166.81        169.40         4.04 o
   4  -3   7        224.30        218.38         3.81 o
   5  -3   7         28.39         30.74         1.32 o
   6  -3   7         32.66         38.71         1.38 o
   7  -3   7          9.15          8.93         0.55 o
  -8  -2   7          2.27          1.56         0.34 o
  -7  -2   7         13.57         14.05         1.22 o
  -6  -2   7          0.74          1.16         0.30 o
  -5  -2   7          1.55          0.89         0.31 o
  -4  -2   7          0.25          0.28         0.23 o
  -3  -2   7          0.11          0.11         0.19 o
  -2  -2   7         11.60         13.67         0.80 o
  -1  -2   7          1.95          1.45         0.26 o
   0  -2   7        115.25        127.72         4.11 o
   1  -2   7        465.03        519.49         8.17 o
   2  -2   7         99.09         91.99         2.72 o
   3  -2   7          8.76         11.51         0.94 o
   4  -2   7         78.77         76.50         2.69 o
   5  -2   7         31.07         30.49         1.05 o
   6  -2   7         88.83         92.70         2.31 o
   7  -2   7          4.02          4.97         0.49 o
   8  -2   7         18.00         19.06         0.96 o
  -8  -1   7          7.87          6.56         0.68 o
  -7  -1   7          1.91          2.45         0.55 o
  -6  -1   7          2.12          1.77         0.50 o
  -5  -1   7          0.23          0.01         0.21 o
  -4  -1   7          7.52          4.99         0.56 o
  -3  -1   7         19.07         16.37         1.03 o
  -2  -1   7         61.69         58.96         1.90 o
  -1  -1   7          5.42          6.98         0.78 o
   0  -1   7        183.98        189.36         3.63 o
   1  -1   7          7.68         10.77         0.83 o
   2  -1   7        213.94        226.30         4.35 o
   3  -1   7          0.12          1.59         0.35 o
   4  -1   7         34.36         35.54         1.73 o
   5  -1   7         15.58         15.76         1.83 o
   6  -1   7         35.53         37.70         1.75 o
   7  -1   7         52.73         57.87         1.69 o
   8  -1   7         31.62         34.54         1.54 o
  -8   0   7          3.47          3.07         0.32 o
  -7   0   7          1.41          0.73         0.37 o
  -6   0   7          0.05         -0.23         0.35 o
  -5   0   7         22.84         23.17         0.94 o
  -4   0   7          0.11          0.35         0.48 o
  -3   0   7         52.13         53.97         1.92 o
  -2   0   7         57.41         60.19         1.60 o
  -1   0   7         53.23         57.47         1.51 o
   0   0   7       1181.10       1382.77        33.53 o
   1   0   7         99.15        108.95         2.61 o
   2   0   7        114.36        136.70         3.16 o
   3   0   7        389.31        372.48         5.89 o
   4   0   7         51.87         50.68         2.09 o
   5   0   7          7.61          8.93         0.91 o
   6   0   7         14.96         12.88         0.81 o
   7   0   7         11.56         14.60         1.27 o
   8   0   7         26.93         25.62         1.04 o
  -8   1   7          0.02         -0.02         0.25 o
  -7   1   7          1.06          0.84         0.34 o
  -6   1   7          0.30         -0.03         0.22 o
  -5   1   7          0.01          0.24         0.14 o
  -4   1   7          4.32          3.44         0.43 o
  -3   1   7          0.07          0.18         0.29 o
  -2   1   7          2.53          2.89         0.36 o
  -1   1   7        278.36        309.21         9.65 o
   0   1   7         19.58         24.54         1.01 o
   1   1   7         53.55         50.62         1.69 o
   2   1   7         10.38         10.34         0.80 o
   3   1   7        110.70        114.99         2.95 o
   4   1   7          1.00          0.32         0.22 o
   5   1   7         80.35         84.56         2.95 o
   6   1   7          0.22          0.19         0.24 o
   7   1   7         46.68         46.39         2.28 o
   8   1   7          0.02          0.00         0.15 o
  -7   2   7          0.63          0.42         0.27 o
  -6   2   7          1.13          1.68         0.50 o
  -5   2   7         18.27         20.22         1.67 o
  -4   2   7          1.51          1.05         0.36 o
  -3   2   7         23.70         26.90         0.86 o
  -2   2   7          1.51          1.78         0.21 o
  -1   2   7         41.63         36.98         1.35 o
   0   2   7          9.62         13.87         0.49 o
   1   2   7         11.49         12.86         0.45 o
   2   2   7          1.73          1.74         0.19 o
   3   2   7          1.68          3.65         0.53 o
   4   2   7          2.39          1.51         0.41 o
   5   2   7          2.80          2.01         0.47 o
   6   2   7         13.30         11.70         0.64 o
   7   2   7          1.73          1.08         0.24 o
   8   2   7          4.92          4.22         0.65 o
   9   2   7          1.16          1.28         0.26 o
  -7   3   7          2.67          3.54         0.36 o
  -6   3   7          0.19          0.16         0.28 o
  -5   3   7         20.08         18.27         1.61 o
  -4   3   7          0.16          0.10         0.22 o
  -3   3   7         92.62         87.24         2.94 o
  -2   3   7        112.40        113.27         2.16 o
  -1   3   7        364.57        394.59        14.96 o
   0   3   7        287.66        331.39         3.71 o
   1   3   7         22.60         32.80         1.48 o
   2   3   7         13.60         16.73         0.73 o
   3   3   7         35.80         38.06         1.16 o
   4   3   7          1.38          0.52         0.25 o
   5   3   7          8.16          9.21         0.99 o
   6   3   7         12.66         10.84         0.77 o
   7   3   7          0.52          0.23         0.16 o
   8   3   7          3.07          2.45         0.52 o
   9   3   7          1.32          2.01         0.36 o
  -6   4   7         11.82          9.66         1.02 o
  -5   4   7         17.29         18.95         1.60 o
  -4   4   7          0.56          0.66         0.34 o
  -3   4   7          0.55          0.76         0.44 o
  -2   4   7         55.36         46.57         2.07 o
  -1   4   7          0.15          0.65         0.31 o
   0   4   7        453.53        459.98         7.02 o
   1   4   7        238.79        267.72         5.04 o
   2   4   7        142.47        152.65         3.63 o
   3   4   7        179.92        207.02         9.31 o
   4   4   7         74.87         78.48         2.78 o
   5   4   7          0.06          0.15         0.23 o
   6   4   7          0.45          0.11         0.29 o
   7   4   7          0.37          0.39         0.21 o
   8   4   7          0.01         -0.23         0.26 o
   9   4   7          5.24          8.23         0.67 o
  -6   5   7         23.34         23.48         1.34 o
  -5   5   7          5.59          5.74         0.56 o
  -4   5   7         18.49         17.46         1.42 o
  -3   5   7          2.22          2.28         0.41 o
  -2   5   7         19.40         17.84         1.50 o
  -1   5   7          1.05          1.64         0.29 o
   0   5   7         30.28         33.91         1.28 o
   1   5   7         90.54         92.76         2.15 o
   2   5   7        920.27       1001.98         8.81 o
   3   5   7         70.90         77.67         2.75 o
   4   5   7         46.75         41.84         1.98 o
   5   5   7          5.25          4.55         0.37 o
   6   5   7          3.53          3.31         0.37 o
   7   5   7          0.46          0.48         0.22 o
   8   5   7          2.72          3.06         0.50 o
  -5   6   7          0.93          0.78         0.25 o
  -4   6   7         28.49         30.07         1.27 o
  -3   6   7         12.12         11.83         0.87 o
  -2   6   7        207.53        192.34         5.36 o
  -1   6   7        124.63        113.04         2.23 o
   0   6   7         62.75         55.63         1.51 o
   1   6   7         14.14         14.16         0.88 o
   2   6   7         35.09         35.33         1.35 o
   3   6   7         32.82         29.47         1.53 o
   4   6   7         22.12         19.92         0.89 o
   5   6   7         13.81         11.22         0.69 o
   6   6   7         11.35         10.86         0.80 o
   7   6   7          5.10          4.88         0.42 o
   8   6   7          1.12          2.56         0.42 o
  -4   7   7          2.16          1.58         0.23 o
  -3   7   7        144.13        149.05         4.73 o
  -2   7   7          0.99          0.49         0.28 o
  -1   7   7        148.00        157.97         3.51 o
   0   7   7         30.08         31.75         1.20 o
   1   7   7        490.08        514.30         5.31 o
   2   7   7         15.80         18.61         1.11 o
   3   7   7         31.97         36.12         1.19 o
   4   7   7         16.98         15.66         0.80 o
   5   7   7          0.47          1.05         0.29 o
   6   7   7          0.29          0.21         0.18 o
   7   7   7          1.37          1.67         0.31 o
  -3   8   7         85.60         87.58         3.37 o
  -2   8   7          1.20          1.03         0.29 o
  -1   8   7         56.93         62.34         2.06 o
   0   8   7          8.76          9.01         0.64 o
   1   8   7        124.81        135.86         2.75 o
   2   8   7         13.98         13.84         0.95 o
   3   8   7         51.96         53.77         2.66 o
   4   8   7          6.20          8.18         0.72 o
   5   8   7          3.48          3.77         0.68 o
   6   8   7          2.09          2.01         0.46 o
  -2   9   7          1.63          2.36         0.43 o
  -1   9   7          7.18          7.82         0.60 o
   0   9   7          1.39          2.13         0.35 o
   1   9   7          1.11          0.67         0.25 o
   2   9   7         31.53         33.59         1.97 o
   3   9   7         51.54         52.62         2.39 o
   4   9   7          2.33          3.91         0.44 o
   5   9   7         18.61         18.12         1.13 o
   6   9   7          2.68          3.33         0.45 o
  -3  -8   8          0.03         -0.18         0.18 o
  -2  -8   8          0.26          0.20         0.17 o
  -1  -8   8          0.56          0.18         0.19 o
   0  -8   8          0.08         -0.04         0.13 o
  -5  -7   8          7.59         11.66         0.83 o
  -4  -7   8          0.03          0.16         0.27 o
  -3  -7   8          4.64          5.39         0.71 o
  -2  -7   8          0.00         -0.21         0.22 o
  -1  -7   8          0.30          0.45         0.23 o
   0  -7   8          0.22          0.16         0.23 o
   1  -7   8          2.64          3.41         0.64 o
   2  -7   8          9.45          9.11         0.84 o
  -6  -6   8          6.37         10.11         0.80 o
  -5  -6   8          1.60          2.15         0.32 o
  -4  -6   8          1.00          1.20         0.27 o
  -3  -6   8          2.61          1.78         0.38 o
  -2  -6   8          0.52          0.06         0.18 o
  -1  -6   8         27.53         27.73         1.48 o
   0  -6   8          0.04         -0.09         0.17 o
   1  -6   8          4.52          3.92         0.75 o
   2  -6   8         12.93         13.17         1.26 o
   3  -6   8          1.77          2.24         0.33 o
   4  -6   8          9.41         11.57         0.81 o
  -7  -5   8          0.03          0.12         0.15 o
  -6  -5   8          2.76          2.76         0.52 o
  -5  -5   8          0.06          0.37         0.29 o
  -4  -5   8          9.63          9.66         0.79 o
  -3  -5   8         81.32         79.83         2.25 o
  -2  -5   8         39.74         39.05         1.50 o
  -1  -5   8         94.88         92.29         2.48 o
   0  -5   8          3.44          2.72         0.42 o
   1  -5   8         15.29         15.22         0.97 o
   2  -5   8         16.36         17.25         1.51 o
   3  -5   8          1.98          1.79         0.43 o
   4  -5   8          5.14          6.68         0.81 o
   5  -5   8         46.41         50.11         1.92 o
  -7  -4   8          9.44         11.17         0.61 o
  -6  -4   8          5.10          4.59         0.49 o
  -5  -4   8          6.70          6.52         0.52 o
  -4  -4   8          7.44          7.46         0.69 o
  -3  -4   8          0.06          0.16         0.19 o
  -2  -4   8        300.61        279.63         4.29 o
  -1  -4   8         25.91         23.05         1.51 o
   0  -4   8         39.37         44.11         2.08 o
   1  -4   8        196.59        183.93         3.39 o
   2  -4   8         25.29         25.91         1.82 o
   3  -4   8        100.37        101.58         2.52 o
   4  -4   8         37.82         37.36         2.07 o
   5  -4   8         21.50         22.19         1.50 o
   6  -4   8         30.50         33.69         1.57 o
  -7  -3   8          2.32          3.12         0.37 o
  -6  -3   8          4.72          5.49         0.58 o
  -5  -3   8          3.26          3.79         1.13 o
  -4  -3   8         64.47         61.48         1.58 o
  -3  -3   8        290.16        288.40         8.57 o
  -2  -3   8        239.35        233.62         3.67 o
  -1  -3   8         26.90         27.55         1.51 o
   0  -3   8          0.73          0.91         0.22 o
   1  -3   8         25.00         24.61         1.43 o
   2  -3   8          0.08          0.13         0.15 o
   3  -3   8         52.88         50.96         1.60 o
   4  -3   8        292.14        287.66         3.90 o
   5  -3   8          4.37          4.23         0.50 o
   6  -3   8         13.60         14.85         0.82 o
   7  -3   8          0.95          1.37         0.22 o
  -8  -2   8          0.56          0.34         0.16 o
  -7  -2   8          1.27          0.94         0.32 o
  -6  -2   8          3.38          3.55         0.46 o
  -5  -2   8          0.01          0.05         0.18 o
  -4  -2   8          0.46          0.22         0.17 o
  -3  -2   8        159.34        151.74         3.07 o
  -2  -2   8         17.12         20.07         1.01 o
  -1  -2   8        252.17        235.77         4.62 o
   0  -2   8          0.49          0.09         0.18 o
   1  -2   8         54.95         44.47         1.88 o
   2  -2   8         37.56         40.36         1.88 o
   3  -2   8        150.19        152.19         3.74 o
   4  -2   8        126.08        123.88         2.56 o
   5  -2   8        270.93        272.11         6.34 o
   6  -2   8          0.00          0.01         0.22 o
   7  -2   8          0.46          0.18         0.37 o
  -8  -1   8          0.07          0.35         0.19 o
  -7  -1   8         18.71         19.50         1.38 o
  -6  -1   8          0.11          0.66         0.39 o
  -5  -1   8          0.54          0.63         0.26 o
  -4  -1   8         57.58         58.73         1.91 o
  -3  -1   8         16.93         16.70         1.78 o
  -2  -1   8         22.71         22.21         1.07 o
  -1  -1   8         35.20         47.66         3.23 o
   0  -1   8        175.71        207.82         4.14 o
   1  -1   8         60.69         71.65         2.33 o
   2  -1   8          0.78          1.52         0.37 o
   3  -1   8          2.43          3.45         0.55 o
   4  -1   8         45.28         46.69         2.08 o
   5  -1   8         10.66         11.15         1.15 o
   6  -1   8         52.42         59.61         1.83 o
   7  -1   8         18.05         18.08         0.90 o
   8  -1   8          0.27          0.48         0.25 o
  -8   0   8         10.39         12.43         0.80 o
  -7   0   8          5.36          6.07         0.53 o
  -6   0   8          1.51          1.00         0.38 o
  -5   0   8          0.90          0.74         0.43 o
  -4   0   8          9.89          8.76         0.72 o
  -3   0   8          2.60          2.99         0.43 o
  -2   0   8         78.45         76.62         1.92 o
  -1   0   8        136.57        160.66         2.67 o
   0   0   8         69.59         74.11         2.26 o
   1   0   8          0.45          0.66         0.30 o
   2   0   8         29.58         35.63         1.67 o
   3   0   8          1.82          0.72         0.29 o
   4   0   8          5.55          5.04         0.68 o
   5   0   8          0.05          0.08         0.17 o
   6   0   8         49.87         55.40         2.57 o
   7   0   8         44.90         51.48         2.32 o
   8   0   8         34.92         39.20         1.16 o
  -7   1   8          0.76          0.98         0.23 o
  -6   1   8          0.10         -0.18         0.28 o
  -5   1   8          0.48          0.17         0.15 o
  -4   1   8          1.32          2.01         0.46 o
  -3   1   8          0.44          0.37         0.17 o
  -2   1   8         94.86        109.99         4.85 o
  -1   1   8         52.70         71.60         4.22 o
   0   1   8        768.93        914.26         7.24 o
   1   1   8          0.98          1.52         0.35 o
   2   1   8        148.14        166.84         3.73 o
   3   1   8         33.57         25.87         1.43 o
   4   1   8        117.26        117.72         3.45 o
   5   1   8          0.74          0.59         0.31 o
   6   1   8          7.40          5.97         0.57 o
   7   1   8         49.64         49.60         2.30 o
   8   1   8         17.04         19.10         0.86 o
  -7   2   8          0.28          0.08         0.29 o
  -6   2   8          0.28          0.04         0.21 o
  -5   2   8         12.20         12.44         1.33 o
  -4   2   8          7.40          8.34         1.03 o
  -3   2   8         19.06         20.18         1.45 o
  -2   2   8          0.18          0.58         0.16 o
  -1   2   8         39.41         37.36         0.94 o
   0   2   8          0.87          0.95         0.21 o
   1   2   8          1.94          1.64         0.24 o
   2   2   8         13.24         14.71         0.73 o
   3   2   8        146.56        142.80         3.57 o
   4   2   8         34.11         33.61         1.81 o
   5   2   8         36.19         36.71         1.98 o
   6   2   8        106.15         94.38         1.93 o
   7   2   8          0.23          1.31         0.37 o
   8   2   8          7.74          7.27         0.81 o
  -7   3   8          0.04         -0.06         0.11 o
  -6   3   8          1.34          1.34         0.26 o
  -5   3   8          2.28          1.38         0.44 o
  -4   3   8          0.06          0.45         0.26 o
  -3   3   8          0.45          0.61         0.32 o
  -2   3   8         39.71         44.37         1.79 o
  -1   3   8         74.36         85.12         2.06 o
   0   3   8          1.47          1.93         0.35 o
   1   3   8         11.73         16.68         1.13 o
   2   3   8          3.95          3.11         0.33 o
   3   3   8          8.62          8.00         0.56 o
   4   3   8          3.25          4.55         0.68 o
   5   3   8         30.53         30.79         1.99 o
   6   3   8          1.91          1.74         0.37 o
   7   3   8         40.27         37.49         1.42 o
   8   3   8          1.92          2.27         0.48 o
   9   3   8          1.13          0.75         0.21 o
  -6   4   8          0.08          0.14         0.17 o
  -5   4   8         15.60         15.32         1.80 o
  -4   4   8          0.33          0.40         0.26 o
  -3   4   8          2.71          3.05         0.58 o
  -2   4   8         23.63         20.94         1.42 o
  -1   4   8          0.64          0.75         0.30 o
   0   4   8          0.66          1.63         0.41 o
   1   4   8         49.02         59.97         2.31 o
   2   4   8         36.26         47.35         2.07 o
   3   4   8          1.18          0.73         0.26 o
   4   4   8          2.50          2.87         0.52 o
   5   4   8          4.58          3.18         0.36 o
   6   4   8          0.53          0.42         0.18 o
   7   4   8          0.48          0.28         0.20 o
   8   4   8          7.05          6.82         0.78 o
  -6   5   8          2.64          2.04         0.36 o
  -5   5   8          1.63          1.46         0.27 o
  -4   5   8          1.05          1.02         0.27 o
  -3   5   8         32.18         31.69         2.07 o
  -2   5   8          1.75          1.41         0.53 o
  -1   5   8         80.70         78.24         2.03 o
   0   5   8          6.28          5.69         0.76 o
   1   5   8          0.00         -0.06         0.16 o
   2   5   8          0.36          0.78         0.19 o
   3   5   8         40.32         49.31         2.23 o
   4   5   8          9.81         10.62         0.62 o
   5   5   8         19.83         20.47         0.77 o
   6   5   8          4.97          4.74         0.44 o
   7   5   8          0.97          0.85         0.25 o
   8   5   8          0.00         -0.23         0.23 o
  -5   6   8          3.91          5.77         0.46 o
  -4   6   8          8.04          9.39         0.95 o
  -3   6   8          3.17          3.15         0.68 o
  -2   6   8          1.36          1.45         0.50 o
  -1   6   8          5.75          5.30         0.63 o
   0   6   8          1.57          0.81         0.19 o
   1   6   8        184.77        187.20         2.92 o
   2   6   8         18.01         18.17         1.04 o
   3   6   8         24.80         25.49         1.90 o
   4   6   8         64.16         58.97         2.26 o
   5   6   8          3.47          3.25         0.37 o
   6   6   8          7.47          8.40         0.70 o
   7   6   8          0.73          1.13         0.24 o
   8   6   8          0.39          0.31         0.18 o
  -4   7   8          5.09          5.64         0.71 o
  -3   7   8         18.43         16.91         2.00 o
  -2   7   8          7.60          6.96         0.71 o
  -1   7   8         16.23         15.70         1.10 o
   0   7   8          0.07          0.48         0.84 o
   1   7   8         24.37         24.20         1.06 o
   2   7   8         28.62         30.11         1.42 o
   3   7   8          4.47          3.73         0.63 o
   4   7   8         24.21         26.29         1.03 o
   5   7   8          8.35          9.09         0.60 o
   6   7   8          6.87          6.39         0.58 o
   7   7   8          0.73          0.83         0.30 o
  -3   8   8          0.01          0.18         0.21 o
  -2   8   8         13.27         13.52         0.86 o
  -1   8   8          6.75          6.93         0.69 o
   0   8   8        101.45        105.68         2.74 o
   1   8   8          0.04          0.19         0.56 o
   2   8   8         40.27         40.61         2.48 o
   3   8   8          4.05          5.37         0.89 o
   4   8   8         20.82         23.64         1.13 o
   5   8   8          0.54          1.11         0.36 o
   6   8   8          7.93          7.60         0.52 o
  -1   9   8          2.73          2.93         0.47 o
   0   9   8          5.31          7.31         0.61 o
   1   9   8         64.56         66.06         1.85 o
   2   9   8         25.55         25.39         1.70 o
   3   9   8         64.65         62.96         2.59 o
   4   9   8          5.29          4.22         0.64 o
   5   9   8          7.14          8.05         0.69 o
  -4  -7   9          0.00         -0.27         0.27 o
  -3  -7   9          3.36          3.67         0.53 o
  -2  -7   9          0.10          0.00         0.26 o
  -1  -7   9          0.46          0.15         0.21 o
   0  -7   9          0.46          0.40         0.28 o
   1  -7   9          1.00          2.06         0.47 o
   2  -7   9         13.57         15.90         0.89 o
  -5  -6   9          0.24          0.40         0.17 o
  -4  -6   9          0.25          0.45         0.27 o
  -3  -6   9         10.51          9.68         0.71 o
  -2  -6   9          2.42          1.85         0.32 o
  -1  -6   9          0.03         -0.17         0.18 o
   0  -6   9          0.02         -0.14         0.21 o
   1  -6   9          4.18          4.79         0.82 o
   2  -6   9         26.87         31.29         1.82 o
   3  -6   9          0.03          0.19         0.20 o
  -6  -5   9          0.86          1.40         0.37 o
  -5  -5   9          3.56          4.19         0.63 o
  -4  -5   9          0.01         -0.02         0.26 o
  -3  -5   9          1.76          1.74         0.34 o
  -2  -5   9         36.98         37.66         1.46 o
  -1  -5   9          0.03          0.04         0.18 o
   0  -5   9          0.86          0.30         0.19 o
   1  -5   9          3.95          4.72         0.53 o
   2  -5   9          1.82          1.53         0.46 o
   3  -5   9          0.89          0.42         0.35 o
   4  -5   9          2.14          2.22         0.46 o
   5  -5   9          2.61          2.00         0.35 o
  -7  -4   9          7.87          9.68         0.67 o
  -6  -4   9          3.16          3.31         0.39 o
  -5  -4   9          1.82          2.75         0.42 o
  -4  -4   9          0.84          0.60         0.23 o
  -3  -4   9        180.96        184.65         3.29 o
  -2  -4   9          0.13          0.13         0.40 o
  -1  -4   9          2.79          2.03         0.55 o
   0  -4   9         26.00         29.39         1.98 o
   1  -4   9         24.44         19.24         1.14 o
   2  -4   9          3.95          4.21         0.73 o
   3  -4   9          2.74          2.59         0.42 o
   4  -4   9         10.84         10.52         1.07 o
   5  -4   9         47.32         49.13         2.12 o
   6  -4   9          1.95          2.87         0.42 o
  -7  -3   9          0.87          0.97         0.29 o
  -6  -3   9          7.14          6.76         0.48 o
  -5  -3   9          0.09          0.13         0.18 o
  -4  -3   9         79.31         87.99         1.90 o
  -3  -3   9        376.33        352.54         5.07 o
  -2  -3   9         14.62         15.53         0.89 o
  -1  -3   9          8.26          8.50         0.88 o
   0  -3   9          1.61          1.03         0.33 o
   1  -3   9         11.82         11.92         1.05 o
   2  -3   9          4.96          4.56         0.75 o
   3  -3   9         48.86         44.69         1.52 o
   4  -3   9         23.39         20.59         1.58 o
   5  -3   9        167.22        187.27         3.20 o
   6  -3   9          0.95          0.76         0.18 o
  -7  -2   9          0.42          0.34         0.14 o
  -6  -2   9         15.58         15.54         0.92 o
  -5  -2   9         24.49         27.02         1.33 o
  -4  -2   9         99.29         96.16         1.99 o
  -3  -2   9          0.02          0.55         0.24 o
  -2  -2   9         12.48         11.30         0.80 o
  -1  -2   9         26.16         25.85         1.49 o
   0  -2   9          9.48          9.72         0.92 o
   1  -2   9         43.55         44.77         1.99 o
   2  -2   9         31.34         33.68         1.80 o
   3  -2   9          5.69          6.04         0.54 o
   4  -2   9        127.82        121.40         2.54 o
   5  -2   9          0.05          0.22         0.24 o
   6  -2   9          7.59          7.78         0.62 o
   7  -2   9         12.24         12.67         0.64 o
  -7  -1   9          0.11          0.22         0.25 o
  -6  -1   9          1.59          1.30         0.48 o
  -5  -1   9         13.56         13.34         1.00 o
  -4  -1   9        190.49        189.61         3.04 o
  -3  -1   9         66.32         65.01         2.01 o
  -2  -1   9          4.98          5.11         0.56 o
  -1  -1   9         17.34         17.82         1.22 o
   0  -1   9         27.07         28.96         1.55 o
   1  -1   9         56.98         56.38         2.19 o
   2  -1   9          0.51          0.20         0.22 o
   3  -1   9         43.23         39.81         1.93 o
   4  -1   9        534.93        516.88        11.62 o
   5  -1   9          0.20          1.27         0.46 o
   6  -1   9          0.40          0.65         0.23 o
   7  -1   9         16.76         18.54         0.85 o
   8  -1   9          1.58          1.54         0.28 o
  -7   0   9          3.45          4.43         0.41 o
  -6   0   9          0.11         -0.05         0.19 o
  -5   0   9          1.80          1.12         0.27 o
  -4   0   9         14.91         15.12         0.73 o
  -3   0   9          5.00          5.34         0.58 o
  -2   0   9          1.04          1.21         0.29 o
  -1   0   9         14.66         15.41         0.82 o
   0   0   9        169.32        192.12         4.11 o
   1   0   9        265.93        267.63         5.02 o
   2   0   9         18.13         22.27         1.39 o
   3   0   9         12.79          9.95         0.94 o
   4   0   9         27.32         24.30         1.54 o
   5   0   9         11.23          9.43         0.72 o
   6   0   9          0.60          0.51         0.22 o
   7   0   9          3.12          2.67         0.54 o
   8   0   9          0.95          0.96         0.19 o
  -7   1   9          6.02          7.39         0.58 o
  -6   1   9          0.04         -0.20         0.20 o
  -5   1   9         13.11         10.10         1.06 o
  -4   1   9          4.83          3.93         0.62 o
  -3   1   9          4.07          2.80         0.43 o
  -2   1   9         23.17         21.84         2.60 o
  -1   1   9        293.19        376.62        28.72 o
   0   1   9          3.02          3.87         0.56 o
   1   1   9          0.02          0.85         0.30 o
   2   1   9          0.03          0.15         0.13 o
   3   1   9        155.40        147.44         3.75 o
   4   1   9          0.24          0.39         0.19 o
   5   1   9          0.83          1.07         0.28 o
   6   1   9          3.74          3.87         0.67 o
   7   1   9          0.09         -0.01         0.24 o
   8   1   9          1.22          2.66         0.50 o
  -7   2   9          0.23          0.09         0.10 o
  -6   2   9          0.34          0.21         0.17 o
  -5   2   9          3.59          3.99         0.49 o
  -4   2   9         11.85         11.83         1.25 o
  -3   2   9          4.25          5.44         0.78 o
  -2   2   9          0.15          0.20         0.12 o
  -1   2   9        265.90        255.50         7.17 o
   0   2   9         10.17          8.41         0.50 o
   1   2   9         42.16         46.16         1.06 o
   2   2   9         44.54         39.91         1.43 o
   3   2   9          7.78          9.96         0.95 o
   4   2   9          5.46          5.29         0.73 o
   5   2   9          8.19          9.09         0.59 o
   6   2   9          1.51          2.13         0.51 o
   7   2   9         30.10         31.18         1.76 o
   8   2   9          3.70          3.81         0.37 o
  -7   3   9          0.01         -0.17         0.17 o
  -6   3   9          1.56          1.40         0.25 o
  -5   3   9          0.28         -0.05         0.25 o
  -4   3   9          1.04          0.36         0.23 o
  -3   3   9          7.12          6.92         0.94 o
  -2   3   9        167.43        177.48         2.98 o
  -1   3   9          3.31          6.25         0.52 o
   0   3   9         92.31         86.41         1.97 o
   1   3   9          0.26          0.32         0.19 o
   2   3   9          2.33          1.85         0.28 o
   3   3   9         16.50         15.31         0.81 o
   4   3   9         10.51         12.23         1.12 o
   5   3   9          6.55          4.52         0.41 o
   6   3   9          2.65          1.87         0.47 o
   7   3   9          9.33          6.83         0.59 o
   8   3   9          1.02          1.08         0.33 o
  -6   4   9          0.02          0.08         0.19 o
  -5   4   9          0.74          0.94         0.26 o
  -4   4   9          1.95          1.76         0.32 o
  -3   4   9          6.25          6.99         0.67 o
  -2   4   9         13.37         10.51         0.88 o
  -1   4   9          0.86          0.62         0.23 o
   0   4   9         34.57         29.74         1.68 o
   1   4   9         16.49         16.09         1.23 o
   2   4   9         22.12         22.71         1.46 o
   3   4   9         14.77         13.53         1.36 o
   4   4   9          0.00          0.30         0.24 o
   5   4   9          2.85          3.19         0.36 o
   6   4   9         43.13         35.59         1.43 o
   7   4   9          0.84          0.91         0.39 o
   8   4   9          1.98          1.69         0.39 o
  -5   5   9          0.14          0.15         0.23 o
  -4   5   9          0.15          0.04         0.21 o
  -3   5   9          0.06         -0.12         0.21 o
  -2   5   9         26.43         25.09         1.91 o
  -1   5   9          0.14         -0.28         0.28 o
   0   5   9          0.03          0.22         0.22 o
   1   5   9          0.06          0.09         0.19 o
   2   5   9          2.36          3.33         0.41 o
   3   5   9          1.00          0.71         0.32 o
   4   5   9          7.79          7.58         0.66 o
   5   5   9          0.02          0.17         0.22 o
   6   5   9          1.69          1.40         0.34 o
   7   5   9          1.90          1.59         0.30 o
   8   5   9          1.55          1.01         0.26 o
  -5   6   9         12.59         13.67         0.94 o
  -4   6   9          9.64         11.63         1.11 o
  -3   6   9          0.07          0.22         0.43 o
  -2   6   9         27.59         28.30         1.66 o
  -1   6   9          1.14          0.90         0.30 o
   0   6   9          0.90          0.65         0.25 o
   1   6   9         17.86         18.98         1.19 o
   2   6   9         16.56         16.53         1.56 o
   3   6   9          0.20          0.53         0.33 o
   4   6   9          7.05          6.54         0.52 o
   5   6   9          0.85          0.48         0.18 o
   6   6   9          1.41          1.68         0.41 o
   7   6   9          0.63          0.41         0.23 o
  -4   7   9          0.23          0.43         0.23 o
  -3   7   9         22.43         25.98         1.70 o
  -2   7   9          0.11          0.07         0.23 o
  -1   7   9          7.62          8.26         0.78 o
   0   7   9          7.81          8.26         0.80 o
   1   7   9         34.71         31.60         1.54 o
   2   7   9          8.10          7.63         1.10 o
   3   7   9         26.08         27.01         2.02 o
   4   7   9          1.56          1.17         0.35 o
   5   7   9         23.40         25.11         0.96 o
   6   7   9          2.10          1.55         0.35 o
   7   7   9          1.90          1.94         0.39 o
  -3   8   9          3.65          3.85         0.51 o
  -2   8   9         20.11         21.35         1.28 o
  -1   8   9          0.02         -0.01         0.22 o
   0   8   9          3.30          3.62         0.52 o
   1   8   9         15.30         15.06         1.01 o
   2   8   9          0.06          0.33         0.29 o
   3   8   9          0.16          0.20         0.31 o
   4   8   9          5.80          6.79         0.92 o
   5   8   9          0.29         -0.01         0.17 o
   6   8   9          4.84          5.82         0.58 o
  -1   9   9          4.40          3.68         0.53 o
   0   9   9         15.97         16.08         1.23 o
   1   9   9          7.61          5.79         0.79 o
   2   9   9          3.17          2.61         0.55 o
   3   9   9         14.73         13.26         1.14 o
   4   9   9          0.38          0.55         0.32 o
  -3  -7  10          0.33          0.55         0.21 o
  -2  -7  10          1.07          1.36         0.32 o
  -1  -7  10          2.40          3.30         0.49 o
   0  -7  10          1.32          1.04         0.52 o
   1  -7  10          0.00          0.06         0.16 o
  -4  -6  10          6.23          6.44         0.71 o
  -3  -6  10          1.44          1.88         0.49 o
  -2  -6  10          2.58          1.88         0.45 o
  -1  -6  10          1.17          1.33         0.28 o
   0  -6  10          2.80          3.53         0.44 o
   1  -6  10          7.95          8.82         0.98 o
   2  -6  10          0.91          1.74         0.42 o
   3  -6  10          3.53          4.21         0.51 o
  -5  -5  10          2.54          3.52         0.91 o
  -4  -5  10         18.98         22.74         1.55 o
  -3  -5  10         25.82         30.54         1.27 o
  -2  -5  10          7.21          7.28         0.52 o
  -1  -5  10         21.00         18.81         1.08 o
   0  -5  10          0.32          0.31         0.18 o
   1  -5  10          5.18          6.83         0.62 o
   2  -5  10         29.03         27.40         1.78 o
   3  -5  10          0.59          0.80         0.23 o
   4  -5  10          0.01         -0.08         0.14 o
  -6  -4  10          0.04         -0.05         0.15 o
  -5  -4  10          5.57          6.45         0.47 o
  -4  -4  10          1.43          1.75         0.33 o
  -3  -4  10          6.41          6.06         0.96 o
  -2  -4  10         33.00         32.12         1.45 o
  -1  -4  10         26.46         24.60         1.81 o
   0  -4  10         18.19         17.51         1.57 o
   1  -4  10          0.01          0.15         0.26 o
   2  -4  10         20.04         21.38         1.67 o
   3  -4  10          0.73          0.65         0.23 o
   4  -4  10          2.17          2.49         0.52 o
   5  -4  10          0.03          0.19         0.22 o
  -7  -3  10         19.40         22.14         1.07 o
  -6  -3  10          2.02          2.68         0.50 o
  -5  -3  10        152.04        173.44         6.16 o
  -4  -3  10          9.65          8.16         0.73 o
  -3  -3  10          6.43          6.90         0.67 o
  -2  -3  10         48.71         49.25         1.50 o
  -1  -3  10         12.95         12.73         1.03 o
   0  -3  10          0.38          0.53         0.18 o
   1  -3  10         20.24         21.98         1.12 o
   2  -3  10          0.05         -0.03         0.39 o
   3  -3  10         18.62         15.04         1.34 o
   4  -3  10         44.23         42.27         2.22 o
   5  -3  10          1.51          1.36         0.26 o
   6  -3  10          0.50          0.94         0.19 o
  -7  -2  10          3.42          4.68         0.54 o
  -6  -2  10         11.71         12.39         0.78 o
  -5  -2  10         55.54         59.23         1.93 o
  -4  -2  10         48.91         46.53         1.75 o
  -3  -2  10        726.47        689.12         7.23 o
  -2  -2  10         30.34         31.14         1.26 o
  -1  -2  10          9.59          6.28         0.81 o
   0  -2  10         55.43         58.17         2.37 o
   1  -2  10          3.66          1.92         0.45 o
   2  -2  10         31.41         32.81         1.35 o
   3  -2  10         58.13         52.61         1.16 o
   4  -2  10         72.54         70.91         2.83 o
   5  -2  10         80.56         85.49         2.34 o
   6  -2  10          0.53          1.03         0.40 o
   7  -2  10          1.17          1.50         0.21 o
  -7  -1  10          6.01          7.91         0.73 o
  -6  -1  10          1.93          2.47         0.48 o
  -5  -1  10         25.81         28.01         1.30 o
  -4  -1  10        262.45        262.39         3.89 o
  -3  -1  10        219.61        218.44         3.59 o
  -2  -1  10         74.48         79.49         4.81 o
  -1  -1  10          4.89          4.37         0.67 o
   0  -1  10          9.79         13.17         1.10 o
   1  -1  10          0.21          0.76         0.31 o
   2  -1  10          2.25          1.91         0.47 o
   3  -1  10        425.35        402.79        12.26 o
   4  -1  10         16.14         15.02         0.90 o
   5  -1  10         62.22         59.57         2.64 o
   6  -1  10          9.10          9.39         1.00 o
   7  -1  10          0.15          0.07         0.11 o
  -7   0  10          0.72          0.80         0.26 o
  -6   0  10          5.96          6.18         0.55 o
  -5   0  10          2.83          3.31         0.45 o
  -4   0  10        238.47        238.31         3.15 o
  -3   0  10          2.54          3.31         0.36 o
  -2   0  10         86.67         88.58         5.59 o
  -1   0  10          3.34          2.98         0.53 o
   0   0  10         78.63         67.12         2.49 o
   1   0  10         23.92         23.72         1.47 o
   2   0  10         10.41         11.20         1.06 o
   3   0  10        121.98        111.27         3.38 o
   4   0  10        210.62        204.90         4.08 o
   5   0  10          7.96          8.73         1.02 o
   6   0  10         27.84         31.50         1.54 o
   7   0  10          3.83          4.09         0.60 o
   8   0  10          7.39          8.84         0.65 o
  -7   1  10          1.16          1.46         0.21 o
  -6   1  10          4.58          4.24         0.45 o
  -5   1  10         50.05         49.95         1.69 o
  -4   1  10         17.73         21.08         0.88 o
  -3   1  10         23.44         22.83         1.11 o
  -2   1  10          3.88          2.59         0.35 o
  -1   1  10          5.62          6.08         0.78 o
   0   1  10         29.76         29.71         1.60 o
   1   1  10         20.97         22.56         1.41 o
   2   1  10         60.59         51.85         1.55 o
   3   1  10        118.40        113.87         3.39 o
   4   1  10         70.30         63.71         1.91 o
   5   1  10         34.54         35.64         1.42 o
   6   1  10          0.10          0.11         0.31 o
   7   1  10          8.74          8.29         0.89 o
   8   1  10          0.43          0.37         0.36 o
  -7   2  10          4.03          3.61         0.43 o
  -6   2  10          0.97          0.98         0.22 o
  -5   2  10          0.50          0.21         0.35 o
  -4   2  10          6.49          5.86         0.85 o
  -3   2  10         34.41         34.40         2.05 o
  -2   2  10         71.79         74.51         4.34 o
  -1   2  10          0.57          0.54         0.16 o
   0   2  10         58.25         62.61         2.52 o
   1   2  10         25.36         24.77         0.82 o
   2   2  10         22.45         21.76         1.05 o
   3   2  10          3.86          2.28         0.45 o
   4   2  10          1.56          0.99         0.25 o
   5   2  10         35.28         37.01         1.25 o
   6   2  10         21.55         21.21         1.55 o
   7   2  10          5.12          5.80         0.72 o
   8   2  10          0.33          0.67         0.16 o
  -6   3  10          0.42          0.16         0.20 o
  -5   3  10          7.64          8.14         0.98 o
  -4   3  10          0.14          0.42         0.24 o
  -3   3  10          6.04          4.81         0.78 o
  -2   3  10          0.01         -0.14         0.29 o
  -1   3  10        233.76        247.32         6.79 o
   0   3  10         12.05         11.33         0.70 o
   1   3  10          0.95          0.44         0.24 o
   2   3  10          0.25          0.29         0.14 o
   3   3  10          1.94          1.80         0.40 o
   4   3  10          4.25          3.70         0.45 o
   5   3  10         13.39         12.80         0.70 o
   6   3  10         31.96         28.62         1.21 o
   7   3  10         13.39         12.32         0.74 o
   8   3  10          0.46          0.76         0.26 o
  -6   4  10          0.03         -0.04         0.15 o
  -5   4  10          0.32          0.27         0.25 o
  -4   4  10          0.17          0.15         0.20 o
  -3   4  10          5.28          6.26         0.90 o
  -2   4  10         10.87          9.57         1.08 o
  -1   4  10         37.52         37.45         2.27 o
   0   4  10          8.31          8.96         0.94 o
   1   4  10          7.29          9.16         0.97 o
   2   4  10         56.58         56.11         2.40 o
   3   4  10          2.88          3.27         0.55 o
   4   4  10          7.94          7.28         0.51 o
   5   4  10         10.84          8.84         1.07 o
   6   4  10          1.61          2.00         0.35 o
   7   4  10          0.39          0.32         0.17 o
   8   4  10          0.72          0.52         0.23 o
  -5   5  10          0.09         -0.05         0.10 o
  -4   5  10          2.48          3.27         0.58 o
  -3   5  10          0.54          0.24         0.24 o
  -2   5  10         25.52         27.56         1.12 o
  -1   5  10          4.89          4.32         0.43 o
   0   5  10          0.00         -0.05         0.30 o
   1   5  10          1.65          1.84         0.51 o
   2   5  10          0.01          0.03         0.22 o
   3   5  10          0.66          0.14         0.21 o
   4   5  10          2.54          2.81         0.58 o
   5   5  10          5.50          3.87         0.70 o
   6   5  10          7.84          6.43         0.86 o
   7   5  10          0.17          0.27         0.14 o
   8   5  10          2.82          2.54         0.35 o
  -4   6  10          9.17         11.88         1.03 o
  -3   6  10          4.86          5.38         0.84 o
  -2   6  10          7.87          7.19         0.72 o
  -1   6  10          2.67          2.60         0.44 o
   0   6  10         16.68         17.29         1.30 o
   1   6  10          0.27          0.12         0.40 o
   2   6  10          1.69          1.18         0.45 o
   3   6  10          5.06          5.16         0.81 o
   4   6  10          1.53          1.38         0.47 o
   5   6  10          0.91          1.52         0.36 o
   6   6  10          1.54          1.04         0.41 o
   7   6  10          0.22          0.02         0.18 o
  -3   7  10          0.09         -0.04         0.20 o
  -2   7  10          0.23          0.10         0.26 o
  -1   7  10          0.68          0.51         0.26 o
   0   7  10         10.54          9.59         0.84 o
   1   7  10          0.16         -0.13         0.24 o
   2   7  10          0.01         -0.19         0.36 o
   3   7  10          0.09          0.16         0.20 o
   4   7  10          2.91          3.66         0.48 o
   5   7  10          0.32          0.55         0.28 o
   6   7  10          0.03         -0.23         0.28 o
   7   7  10          0.07          0.20         0.18 o
  -2   8  10         13.17         15.97         1.17 o
  -1   8  10          3.66          4.28         0.69 o
   0   8  10          4.46          4.88         0.81 o
   1   8  10          1.52          1.47         0.52 o
   2   8  10          0.00          0.40         0.34 o
   3   8  10          1.53          0.99         0.40 o
   4   8  10          4.65          4.59         0.84 o
   5   8  10          0.30          0.41         0.22 o
   6   8  10          1.46          1.06         0.24 o
   0   9  10          2.06          2.26         0.46 o
   1   9  10          2.59          2.46         0.50 o
   2   9  10          1.01          0.45         0.31 o
   3   9  10          0.62          0.31         0.20 o
  -4  -6  11          0.41          0.36         0.18 o
  -3  -6  11          2.67          3.01         0.49 o
  -2  -6  11          6.20          6.70         0.75 o
  -1  -6  11          0.10          0.16         0.12 o
   0  -6  11          0.95          1.38         0.37 o
   1  -6  11          0.42          0.25         0.22 o
   2  -6  11          0.46          0.09         0.18 o
  -5  -5  11         16.70         18.83         1.08 o
  -4  -5  11          3.30          2.81         0.53 o
  -3  -5  11          1.64          1.35         0.48 o
  -2  -5  11          0.74          0.36         0.24 o
  -1  -5  11          0.02          0.21         0.20 o
   0  -5  11          0.97          1.04         0.28 o
   1  -5  11         11.27          7.85         0.97 o
   2  -5  11          1.24          1.41         0.39 o
   3  -5  11          0.02         -0.06         0.14 o
   4  -5  11          0.49         -0.10         0.17 o
  -5  -4  11          0.10          0.12         0.25 o
  -4  -4  11          2.07          2.44         0.57 o
  -3  -4  11          4.73          4.71         0.82 o
  -2  -4  11         37.40         34.97         1.49 o
  -1  -4  11          0.85          0.62         0.38 o
   0  -4  11         19.87         14.12         0.93 o
   1  -4  11         59.39         55.77         2.74 o
   2  -4  11          0.12          0.50         0.35 o
   3  -4  11          0.29         -0.03         0.16 o
   4  -4  11          1.28          1.29         0.35 o
   5  -4  11          0.24          0.47         0.20 o
  -6  -3  11         29.03         36.86         1.61 o
  -5  -3  11          0.05          0.21         0.24 o
  -4  -3  11          1.76          1.22         0.27 o
  -3  -3  11          0.31          0.20         0.43 o
  -2  -3  11         23.75         22.30         1.21 o
  -1  -3  11         33.30         29.14         1.30 o
   0  -3  11          3.32          2.85         0.43 o
   1  -3  11          2.73          0.97         0.37 o
   2  -3  11          2.09          1.92         0.53 o
   3  -3  11          7.13          6.63         0.88 o
   4  -3  11          0.21          0.07         0.38 o
   5  -3  11          0.04          0.20         0.22 o
   6  -3  11          0.02         -0.22         0.22 o
  -6  -2  11         21.06         21.17         1.30 o
  -5  -2  11         43.77         47.76         1.64 o
  -4  -2  11          0.21          0.09         0.53 o
  -3  -2  11         35.02         31.73         1.42 o
  -2  -2  11          0.26          0.14         0.39 o
  -1  -2  11         10.64         10.74         0.78 o
   0  -2  11         74.12         60.10         2.24 o
   1  -2  11          1.36          0.93         0.26 o
   2  -2  11          9.46          8.14         1.02 o
   3  -2  11         30.69         27.87         1.25 o
   4  -2  11         48.21         51.99         2.34 o
   5  -2  11          0.25         -0.01         0.16 o
   6  -2  11          0.48          0.24         0.12 o
  -6  -1  11          0.54          0.50         0.27 o
  -5  -1  11         70.82         74.35         2.16 o
  -4  -1  11        155.92        152.74         3.15 o
  -3  -1  11        262.06        265.96         4.07 o
  -2  -1  11          7.68          7.90         0.80 o
  -1  -1  11        341.47        340.35         6.53 o
   0  -1  11          0.36          0.67         0.30 o
   1  -1  11         38.30         37.26         1.95 o
   2  -1  11          4.78          5.92         0.59 o
   3  -1  11          2.74          2.58         0.32 o
   4  -1  11        205.21        203.27         5.05 o
   5  -1  11          6.03          5.00         0.75 o
   6  -1  11          3.02          2.73         0.35 o
   7  -1  11          0.68          0.69         0.22 o
  -6   0  11          0.01          0.58         0.53 o
  -5   0  11         96.86        101.79         2.86 o
  -4   0  11         31.00         30.58         1.09 o
  -3   0  11        375.19        371.04         4.03 o
  -2   0  11         26.09         25.80         1.17 o
  -1   0  11        246.72        247.29         5.36 o
   0   0  11          2.06          0.73         0.26 o
   1   0  11         47.80         42.64         2.09 o
   2   0  11          7.82          8.50         0.97 o
   3   0  11        374.49        353.05         4.76 o
   4   0  11         40.33         37.22         1.46 o
   5   0  11          6.60          7.06         0.92 o
   6   0  11          8.51          9.12         0.67 o
   7   0  11          8.03          9.90         0.85 o
  -6   1  11          4.90          6.23         0.50 o
  -5   1  11        168.01        178.95         3.17 o
  -4   1  11         16.03         17.37         1.00 o
  -3   1  11         30.98         28.80         1.28 o
  -2   1  11          9.55         10.25         0.74 o
  -1   1  11          1.35          1.43         0.28 o
   0   1  11         77.08         81.53         2.84 o
   1   1  11         20.26         21.24         1.75 o
   2   1  11         73.70         73.16         2.29 o
   3   1  11        689.46        609.87         8.27 o
   4   1  11         18.12         17.33         1.41 o
   5   1  11          0.26          0.56         0.22 o
   6   1  11          0.04          0.56         0.31 o
   7   1  11          0.17          0.09         0.26 o
   8   1  11          5.37          6.25         0.54 o
  -6   2  11         38.18         38.33         1.73 o
  -5   2  11          0.95          1.44         0.52 o
  -4   2  11        152.31        150.22         4.48 o
  -3   2  11         10.25         10.34         1.16 o
  -2   2  11          9.62         10.40         1.12 o
  -1   2  11         19.29         22.93         1.04 o
   0   2  11         73.65         69.78         1.85 o
   1   2  11          5.29          4.86         0.39 o
   2   2  11         25.32         24.46         1.09 o
   3   2  11         62.01         59.26         2.96 o
   4   2  11         16.02         15.14         0.94 o
   5   2  11         11.60         13.69         0.91 o
   6   2  11          4.52          4.85         0.74 o
   7   2  11          0.02          0.03         0.25 o
   8   2  11          3.39          3.56         0.47 o
  -6   3  11          2.19          3.33         0.48 o
  -5   3  11         12.48         13.47         1.20 o
  -4   3  11         10.71          8.54         1.05 o
  -3   3  11         14.30         12.80         1.30 o
  -2   3  11          0.20          1.29         0.40 o
  -1   3  11          0.11          0.08         0.18 o
   0   3  11         17.78         15.18         1.25 o
   1   3  11          5.82          7.47         0.87 o
   2   3  11        142.87        142.73         3.93 o
   3   3  11         17.51         16.40         0.79 o
   4   3  11          0.07          0.24         0.20 o
   5   3  11          0.24         -0.01         0.17 o
   6   3  11          1.23          1.20         0.25 o
   7   3  11          0.08         -0.09         0.18 o
   8   3  11          1.67          1.81         0.34 o
  -5   4  11          1.60          1.45         0.36 o
  -4   4  11          0.00          0.05         0.23 o
  -3   4  11          7.06          5.53         0.85 o
  -2   4  11        111.65        114.05         3.92 o
  -1   4  11          8.54          5.00         0.80 o
   0   4  11          5.34          3.62         0.66 o
   1   4  11         18.78         18.44         1.47 o
   2   4  11         22.02         23.06         1.19 o
   3   4  11          0.05          0.60         0.51 o
   4   4  11          2.92          2.78         0.31 o
   5   4  11          3.14          2.07         0.35 o
   6   4  11         39.25         32.08         1.28 o
   7   4  11          4.76          5.27         0.46 o
   8   4  11          0.07          0.06         0.12 o
  -4   5  11          0.03          0.20         0.16 o
  -3   5  11         37.82         40.59         1.52 o
  -2   5  11          3.49          3.35         0.46 o
  -1   5  11         34.40         34.01         1.47 o
   0   5  11          3.05          2.15         0.38 o
   1   5  11          4.02          7.17         0.97 o
   2   5  11          0.05         -0.04         0.62 o
   3   5  11          0.28          0.26         0.18 o
   4   5  11          0.05          0.39         0.29 o
   5   5  11         15.42         12.80         1.23 o
   6   5  11          5.33          2.86         0.58 o
   7   5  11          0.86          0.47         0.23 o
  -4   6  11          0.92          1.16         0.30 o
  -3   6  11          4.01          3.07         0.58 o
  -2   6  11          5.26          4.81         0.81 o
  -1   6  11          0.76          0.81         0.35 o
   0   6  11          0.20          0.38         0.34 o
   1   6  11          0.97          0.33         0.25 o
   2   6  11          4.65          4.98         0.86 o
   3   6  11          0.57          0.72         0.25 o
   4   6  11          1.21          1.35         0.31 o
   5   6  11         17.19         16.57         1.36 o
   6   6  11          0.15          0.28         0.30 o
   7   6  11          0.42          0.53         0.23 o
  -3   7  11         12.34         15.11         1.05 o
  -2   7  11          1.89          3.29         0.61 o
  -1   7  11          1.25          0.97         0.39 o
   0   7  11          4.32          4.04         0.76 o
   1   7  11          3.25          3.13         0.68 o
   2   7  11          0.15          0.27         0.24 o
   3   7  11          0.66          0.59         0.24 o
   4   7  11          0.07          0.19         0.16 o
   5   7  11          1.35          0.73         0.27 o
   6   7  11          0.10          0.01         0.17 o
  -2   8  11          8.55          9.84         0.80 o
  -1   8  11          0.34          0.46         0.27 o
   0   8  11          0.99          0.82         0.35 o
   1   8  11          2.01          1.78         0.50 o
   2   8  11          0.15          0.09         0.17 o
   3   8  11          2.93          2.82         0.64 o
   4   8  11          0.46          0.38         0.38 o
   5   8  11          0.56          0.39         0.17 o
   1   9  11          0.88          0.90         0.20 o
   2   9  11          0.22          0.22         0.12 o
   3   9  11          0.84          1.02         0.30 o
  -3  -6  12          3.26          3.56         0.44 o
  -2  -6  12          1.42          2.11         0.38 o
  -1  -6  12          0.57          0.89         0.18 o
   0  -6  12          1.65          3.30         0.49 o
   1  -6  12          2.20          2.70         0.44 o
  -4  -5  12          0.00          0.22         0.20 o
  -3  -5  12          5.74          4.85         0.65 o
  -2  -5  12          0.49          0.85         0.33 o
  -1  -5  12          3.27          3.35         0.40 o
   0  -5  12          0.51          0.22         0.24 o
   1  -5  12          0.63          1.92         0.46 o
   2  -5  12          3.32          2.17         0.45 o
   3  -5  12          5.45          8.68         0.69 o
  -4  -4  12          1.96          2.75         0.56 o
  -3  -4  12         11.40         12.13         1.18 o
  -2  -4  12         18.41         19.90         1.53 o
  -1  -4  12         12.34         10.22         0.77 o
   0  -4  12          0.01          0.28         0.15 o
   1  -4  12          0.02          0.10         0.23 o
   2  -4  12          1.96          0.80         0.36 o
   3  -4  12          0.02          0.05         0.12 o
   4  -4  12          6.31          8.22         0.73 o
  -5  -3  12          0.44          0.79         0.30 o
  -4  -3  12          9.57         10.38         1.16 o
  -3  -3  12         18.61         17.48         1.54 o
  -2  -3  12          0.72          0.39         0.21 o
  -1  -3  12         48.60         44.42         1.69 o
   0  -3  12         62.10         54.86         2.75 o
   1  -3  12         95.50         74.35         3.18 o
   2  -3  12         10.70          9.45         1.11 o
   3  -3  12          0.10          0.06         0.19 o
   4  -3  12          5.40          4.76         0.68 o
   5  -3  12          0.01         -0.15         0.17 o
  -6  -2  12          2.95          2.79         0.42 o
  -5  -2  12          0.58          0.92         0.25 o
  -4  -2  12         15.15         14.86         0.93 o
  -3  -2  12          0.01          0.02         0.23 o
  -2  -2  12          0.08         -0.27         0.27 o
  -1  -2  12          0.94          0.65         0.28 o
   0  -2  12         86.63         67.64         2.04 o
   1  -2  12         24.74         20.57         1.66 o
   2  -2  12         36.80         27.65         1.90 o
   3  -2  12          1.81          0.86         0.27 o
   4  -2  12          2.65          1.46         0.37 o
   5  -2  12          1.81          2.16         0.30 o
   6  -2  12          0.10          0.08         0.11 o
  -6  -1  12          1.24          1.45         0.34 o
  -5  -1  12          0.05          0.30         0.16 o
  -4  -1  12        101.05        103.80         2.48 o
  -3  -1  12         26.72         26.48         1.68 o
  -2  -1  12         18.54         17.27         1.24 o
  -1  -1  12          0.11         -0.23         0.36 o
   0  -1  12          9.48          7.91         0.93 o
   1  -1  12         14.13         11.96         0.85 o
   2  -1  12         93.62         80.08         2.21 o
   3  -1  12          1.46          1.02         0.25 o
   4  -1  12         18.22         15.62         1.32 o
   5  -1  12         13.06         13.58         1.18 o
   6  -1  12          1.34          1.11         0.22 o
  -6   0  12          3.26          3.31         0.45 o
  -5   0  12          3.37          4.06         0.44 o
  -4   0  12         21.38         23.37         0.92 o
  -3   0  12         45.48         46.01         1.86 o
  -2   0  12        154.61        157.23         3.09 o
  -1   0  12        306.85        301.87         4.39 o
   0   0  12         14.67         19.12         1.01 o
   1   0  12         77.92         72.69         2.02 o
   2   0  12         11.61          8.10         0.54 o
   3   0  12         93.74         90.42         1.88 o
   4   0  12         82.66         81.55         3.19 o
   5   0  12          4.36          4.10         0.72 o
   6   0  12          0.82          1.20         0.25 o
   7   0  12          0.00         -0.19         0.21 o
  -6   1  12          0.41          0.34         0.15 o
  -5   1  12         15.22         17.11         0.86 o
  -4   1  12        143.66        145.36         4.23 o
  -3   1  12        122.79        122.06         3.97 o
  -2   1  12          5.89          4.64         0.53 o
  -1   1  12        545.93        536.12         6.91 o
   0   1  12          4.95          4.65         0.57 o
   1   1  12        602.55        573.00         7.38 o
   2   1  12        236.01        233.81         4.04 o
   3   1  12         57.62         56.10         1.80 o
   4   1  12        113.41        114.15         3.87 o
   5   1  12          6.77          7.14         0.94 o
   6   1  12          0.28          0.54         0.30 o
   7   1  12          0.42         -0.04         0.23 o
  -6   2  12          0.07          0.01         0.14 o
  -5   2  12         45.29         53.82         2.30 o
  -4   2  12          2.92          2.84         0.61 o
  -3   2  12          1.91          1.28         0.38 o
  -2   2  12          0.07          0.24         0.21 o
  -1   2  12         71.04         70.48         2.12 o
   0   2  12          2.04          1.87         0.31 o
   1   2  12        311.64        294.79         3.61 o
   2   2  12        228.98        222.06         3.70 o
   3   2  12        717.30        668.65        17.77 o
   4   2  12          7.31          6.79         0.94 o
   5   2  12          0.37          0.12         0.25 o
   6   2  12          2.54          2.53         0.52 o
   7   2  12          1.26          2.17         0.39 o
  -5   3  12        102.94        109.01         3.14 o
  -4   3  12          5.50          5.37         0.84 o
  -3   3  12         36.34         34.79         2.13 o
  -2   3  12         39.30         38.43         2.28 o
  -1   3  12         35.66         33.19         1.48 o
   0   3  12          0.16          0.00         0.19 o
   1   3  12         16.38         14.05         1.13 o
   2   3  12        114.72        119.81         2.83 o
   3   3  12        120.83        116.78         2.36 o
   4   3  12         78.38         76.79         3.16 o
   5   3  12          1.72          1.36         0.29 o
   6   3  12          0.00         -0.13         0.18 o
   7   3  12          0.01          1.25         1.09 o
  -5   4  12          1.56          1.99         0.38 o
  -4   4  12         11.72         10.39         1.03 o
  -3   4  12          0.34          0.41         0.22 o
  -2   4  12         75.38         69.44         3.03 o
  -1   4  12          0.38          0.70         0.31 o
   0   4  12          9.86          7.57         0.71 o
   1   4  12          5.50          6.16         1.18 o
   2   4  12         50.93         50.35         1.82 o
   3   4  12          0.23          0.29         0.22 o
   4   4  12         23.73         24.37         1.73 o
   5   4  12          0.54          0.69         0.35 o
   6   4  12         10.72         11.29         0.71 o
   7   4  12          2.48          3.11         0.31 o
  -4   5  12          0.00          0.30         0.23 o
  -3   5  12          0.53          0.73         0.35 o
  -2   5  12          8.91         12.12         0.84 o
  -1   5  12          1.52          1.18         0.39 o
   0   5  12         32.31         26.65         1.82 o
   1   5  12          2.21          1.30         0.52 o
   2   5  12          2.37          2.36         0.38 o
   3   5  12         10.90          9.83         1.14 o
   4   5  12          0.10          0.14         0.20 o
   5   5  12         15.65         14.28         1.25 o
   6   5  12          7.31          7.33         0.81 o
   7   5  12          0.03          0.14         0.18 o
  -3   6  12          0.14          0.61         0.27 o
  -2   6  12         20.72         19.93         1.02 o
  -1   6  12          8.05          6.55         0.90 o
   0   6  12          2.40          1.55         0.45 o
   1   6  12         19.44         18.95         1.15 o
   2   6  12          4.26          3.86         0.51 o
   3   6  12         10.11          9.71         0.78 o
   4   6  12          7.08          7.78         0.67 o
   5   6  12          0.24          0.35         0.38 o
   6   6  12          4.56          3.28         0.54 o
   7   6  12          0.00         -0.03         0.13 o
  -2   7  12          0.06          0.10         0.13 o
  -1   7  12          3.14          3.61         0.45 o
   0   7  12          0.07         -0.03         0.29 o
   1   7  12          4.73          4.17         0.53 o
   2   7  12          0.00         -0.13         0.20 o
   3   7  12          2.96          3.80         0.48 o
   4   7  12          2.80          2.23         0.35 o
   5   7  12         12.56         12.95         1.04 o
   6   7  12          0.06          0.02         0.16 o
  -1   8  12         13.82         15.02         2.39 o
   0   8  12          1.52          0.81         0.23 o
   1   8  12          2.10          2.18         0.35 o
   2   8  12          0.00         -0.18         0.18 o
   3   8  12          0.00          0.08         0.09 o
   4   8  12          0.00         -0.10         0.14 o
   5   8  12          0.67          0.17         0.15 o
  -3  -5  13          2.60          2.34         0.40 o
  -2  -5  13          1.65          2.28         0.42 o
  -1  -5  13          1.55          1.33         0.23 o
   0  -5  13          0.72          0.85         0.29 o
   1  -5  13          0.20          0.00         0.18 o
   2  -5  13          0.07         -0.03         0.15 o
  -4  -4  13          0.00         -0.20         0.20 o
  -3  -4  13          1.17          1.28         0.38 o
  -2  -4  13          0.11          0.38         0.16 o
  -1  -4  13          1.89          1.59         0.27 o
   0  -4  13          1.07          0.89         0.36 o
   1  -4  13          3.94          2.49         0.55 o
   2  -4  13          3.99          6.17         0.51 o
   3  -4  13          0.47          1.20         0.21 o
  -5  -3  13          0.46          0.58         0.23 o
  -4  -3  13          3.12          3.85         0.64 o
  -3  -3  13         11.01         11.58         1.16 o
  -2  -3  13          1.44          1.35         0.43 o
  -1  -3  13         10.38         10.17         0.78 o
   0  -3  13         17.82         15.15         1.40 o
   1  -3  13          0.00          0.02         0.25 o
   2  -3  13          4.31          2.98         0.60 o
   3  -3  13          2.39          2.62         0.50 o
   4  -3  13          0.08          0.52         0.25 o
   5  -3  13          3.82          5.90         0.53 o
  -5  -2  13          0.04         -0.07         0.20 o
  -4  -2  13          0.01          0.17         0.30 o
  -3  -2  13          1.19          1.12         0.40 o
  -2  -2  13          0.31          0.42         0.23 o
  -1  -2  13         28.54         28.27         1.94 o
   0  -2  13         28.64         26.84         1.90 o
   1  -2  13         28.75         26.76         1.88 o
   2  -2  13          4.98          4.62         0.75 o
   3  -2  13          2.71          2.18         0.51 o
   4  -2  13         10.46         13.66         1.03 o
   5  -2  13          0.44          0.53         0.21 o
  -5  -1  13          0.07          0.02         0.25 o
  -4  -1  13         13.61         14.65         0.85 o
  -3  -1  13          0.96          0.53         0.19 o
  -2  -1  13         21.52         21.57         1.63 o
  -1  -1  13        117.01        117.69         4.04 o
   0  -1  13         26.95         23.81         1.82 o
   1  -1  13        159.58        141.28         4.47 o
   2  -1  13          5.63          4.39         0.74 o
   3  -1  13         33.89         31.13         1.31 o
   4  -1  13          0.10          0.15         0.28 o
   5  -1  13          2.73          2.23         0.32 o
   6  -1  13          0.11          0.20         0.10 o
  -5   0  13          7.55          6.52         0.65 o
  -4   0  13          8.99          9.19         0.54 o
  -3   0  13          6.68          6.48         0.85 o
  -2   0  13         34.32         34.90         2.01 o
  -1   0  13         24.45         21.26         1.57 o
   0   0  13          0.96          1.16         0.29 o
   1   0  13          2.92          3.56         0.46 o
   2   0  13         18.53         16.96         1.41 o
   3   0  13          0.06          0.21         0.17 o
   4   0  13         22.87         22.20         1.58 o
   5   0  13         10.04         10.73         1.05 o
   6   0  13          2.33          2.24         0.30 o
  -5   1  13          6.20          5.80         0.68 o
  -4   1  13         10.96         10.11         1.04 o
  -3   1  13          0.61          0.68         0.25 o
  -2   1  13         54.33         51.73         2.55 o
  -1   1  13          0.68          1.03         0.29 o
   0   1  13        133.32        124.36         2.75 o
   1   1  13          2.82          1.92         0.32 o
   2   1  13          0.90          0.42         0.15 o
   3   1  13         44.84         42.49         2.29 o
   4   1  13         46.57         44.35         2.35 o
   5   1  13         30.33         35.92         1.97 o
   6   1  13          7.54          7.59         0.80 o
   7   1  13          0.09          0.00         0.14 o
  -5   2  13          3.96          4.01         0.59 o
  -4   2  13         38.12         43.83         2.17 o
  -3   2  13          0.02         -0.17         0.34 o
  -2   2  13         40.43         36.78         2.19 o
  -1   2  13        103.05        102.47         3.72 o
   0   2  13        192.66        192.77         3.71 o
   1   2  13        108.10        101.62         2.63 o
   2   2  13          3.45          1.36         0.44 o
   3   2  13          6.78          5.53         0.87 o
   4   2  13          0.48          0.21         0.29 o
   5   2  13          0.93          0.67         0.34 o
   6   2  13          5.98          8.24         0.85 o
   7   2  13          0.05          0.12         0.11 o
  -5   3  13          9.93          9.22         0.79 o
  -4   3  13          6.61          8.68         0.94 o
  -3   3  13          1.99          3.27         0.64 o
  -2   3  13          0.01          0.07         0.31 o
  -1   3  13         59.31         56.93         1.96 o
   0   3  13          3.34          2.24         0.40 o
   1   3  13        285.33        281.00         6.20 o
   2   3  13        590.84        594.83         7.15 o
   3   3  13        202.51        196.63         5.20 o
   4   3  13         15.35         16.10         0.95 o
   5   3  13         55.99         67.96         2.71 o
   6   3  13          4.22          5.51         0.69 o
   7   3  13          0.01          0.03         0.08 o
  -4   4  13          0.75          0.67         0.29 o
  -3   4  13         19.96         17.54         1.39 o
  -2   4  13          4.57          5.34         0.83 o
  -1   4  13         36.22         34.91         1.53 o
   0   4  13          0.00          0.10         0.21 o
   1   4  13        125.18        125.51         3.11 o
   2   4  13        115.56        124.80         2.97 o
   3   4  13        263.69        266.30         4.36 o
   4   4  13          0.60          0.09         0.38 o
   5   4  13         25.53         25.09         1.09 o
   6   4  13          1.61          1.06         0.29 o
  -3   5  13         21.10         18.01         1.23 o
  -2   5  13         19.72         17.29         1.36 o
  -1   5  13         35.97         32.51         1.42 o
   0   5  13         17.05         15.78         1.01 o
   1   5  13        190.57        181.56         3.76 o
   2   5  13          4.68          4.23         0.55 o
   3   5  13          3.76          3.73         0.50 o
   4   5  13         15.40         14.43         1.55 o
   5   5  13          0.05         -0.18         0.25 o
   6   5  13          5.48          6.59         0.70 o
  -2   6  13          3.56          3.21         0.52 o
  -1   6  13          0.50          0.19         0.24 o
   0   6  13         18.53         17.36         1.49 o
   1   6  13          2.52          2.48         0.60 o
   2   6  13         42.88         47.25         2.51 o
   3   6  13          9.72          9.84         1.09 o
   4   6  13          1.09          0.46         0.28 o
   5   6  13          8.83          8.14         0.86 o
   6   6  13          8.72          8.97         0.76 o
  -1   7  13          0.39          0.32         0.50 o
   0   7  13          0.11         -0.03         0.19 o
   1   7  13          0.27          0.00         0.21 o
   2   7  13          7.45          7.26         0.62 o
   3   7  13          2.08          1.76         0.23 o
   4   7  13          0.08         -0.01         0.23 o
   5   7  13          2.95          2.37         0.43 o
   0   8  13          0.78          0.54         0.26 o
   1   8  13          2.86          2.66         0.51 o
   2   8  13          0.53          0.34         0.11 o
   3   8  13          5.95          5.52         0.46 o
   0  -5  14          0.04         -0.18         0.18 o
  -3  -4  14          2.03          2.35         0.56 o
  -2  -4  14          3.44          6.08         0.49 o
  -1  -4  14          0.31          1.01         0.21 o
   0  -4  14          1.50          2.07         0.46 o
   1  -4  14          3.98          4.24         0.62 o
   2  -4  14          0.04         -0.07         0.13 o
  -4  -3  14          0.31          0.79         0.27 o
  -3  -3  14          8.54         10.31         0.98 o
  -2  -3  14          0.03         -0.09         0.18 o
  -1  -3  14          3.76          3.87         0.44 o
   0  -3  14          2.50          4.88         0.77 o
   1  -3  14          0.12          0.02         0.29 o
   2  -3  14          2.11          3.17         0.56 o
   3  -3  14          1.24          1.02         0.21 o
   4  -3  14          1.09          2.73         0.37 o
  -4  -2  14          0.25          0.46         0.30 o
  -3  -2  14          1.15          1.08         0.38 o
  -2  -2  14          0.02          0.16         0.27 o
  -1  -2  14         13.64         12.89         1.25 o
   0  -2  14          2.18          2.03         0.52 o
   1  -2  14         21.67         16.98         1.46 o
   2  -2  14          0.06          0.20         0.30 o
   3  -2  14          0.54          0.75         0.30 o
   4  -2  14          0.08          0.03         0.19 o
   5  -2  14          0.21          0.20         0.17 o
  -4  -1  14          1.54          1.85         0.40 o
  -3  -1  14          0.43          0.15         0.26 o
  -2  -1  14          0.00          0.10         0.20 o
  -1  -1  14          2.52          2.55         0.61 o
   0  -1  14         36.10         29.54         1.98 o
   1  -1  14          0.47          0.34         0.33 o
   2  -1  14          0.11          0.13         0.24 o
   3  -1  14         20.26         18.64         0.98 o
   4  -1  14          0.29          0.23         0.22 o
   5  -1  14          2.95          3.19         0.32 o
  -4   0  14          1.17          0.71         0.23 o
  -3   0  14          0.74          0.73         0.22 o
  -2   0  14         14.75         15.61         0.92 o
  -1   0  14          0.43          0.49         0.22 o
   0   0  14         92.13         91.30         3.27 o
   1   0  14         21.13         21.90         1.56 o
   2   0  14          2.95          2.12         0.38 o
   3   0  14         14.30         13.00         0.86 o
   4   0  14         10.16         10.49         1.03 o
   5   0  14          4.96          3.28         0.51 o
   6   0  14          2.84          3.69         0.46 o
  -4   1  14          2.18          2.14         0.44 o
  -3   1  14          0.53          1.02         0.36 o
  -2   1  14         11.17         11.81         1.19 o
  -1   1  14         52.01         45.94         2.37 o
   0   1  14         13.76         13.40         1.28 o
   1   1  14         14.93         14.90         1.34 o
   2   1  14          3.12          3.00         0.60 o
   3   1  14         43.66         43.60         1.60 o
   4   1  14          2.17          2.91         0.63 o
   5   1  14         16.20         17.97         1.29 o
   6   1  14          9.28         14.43         0.98 o
  -4   2  14          0.20          0.13         0.22 o
  -3   2  14          0.02         -0.08         0.25 o
  -2   2  14          4.47          4.75         0.80 o
  -1   2  14         37.21         36.10         2.15 o
   0   2  14          5.60          5.64         0.86 o
   1   2  14          6.92          6.59         0.92 o
   2   2  14         50.54         47.00         2.44 o
   3   2  14         13.90         12.93         1.27 o
   4   2  14          2.09          2.00         0.53 o
   5   2  14          3.27          3.11         0.58 o
   6   2  14          7.69          8.77         0.79 o
  -4   3  14          2.92          2.66         0.48 o
  -3   3  14          9.92         10.32         1.05 o
  -2   3  14          1.23          1.50         0.44 o
  -1   3  14         24.14         23.96         1.23 o
   0   3  14          7.21          5.70         0.61 o
   1   3  14          5.59          6.13         1.10 o
   2   3  14         53.42         54.99         2.66 o
   3   3  14         24.83         24.67         1.77 o
   4   3  14          0.01         -0.05         0.38 o
   5   3  14          8.40          8.76         0.91 o
   6   3  14          0.01          0.17         0.12 o
  -4   4  14          0.52          0.23         0.18 o
  -3   4  14          0.07         -0.02         0.20 o
  -2   4  14          1.06          1.30         0.38 o
  -1   4  14          0.79          0.70         0.27 o
   0   4  14          6.48          5.86         0.63 o
   1   4  14         10.86         10.39         0.85 o
   2   4  14         17.32         17.17         1.07 o
   3   4  14          4.68          5.46         0.81 o
   4   4  14         70.93         74.40         4.86 o
   5   4  14         13.61         13.81         0.74 o
   6   4  14          2.44          2.07         0.33 o
  -3   5  14          6.22          8.60         0.73 o
  -2   5  14          1.63          0.62         0.27 o
  -1   5  14          2.56          2.61         0.39 o
   0   5  14          1.35          1.59         0.33 o
   1   5  14          1.72          1.55         0.35 o
   2   5  14        165.23        171.91         3.81 o
   3   5  14         36.99         35.10         1.63 o
   4   5  14          4.12          4.19         0.46 o
   5   5  14         69.38         69.89         2.40 o
   6   5  14          3.27          3.20         0.42 o
  -1   6  14         13.25         11.22         1.01 o
   0   6  14         15.78         15.32         1.32 o
   1   6  14          9.67         10.47         1.14 o
   2   6  14         10.90         11.02         1.16 o
   3   6  14          0.58          0.49         0.33 o
   4   6  14          1.84          2.07         0.42 o
   5   6  14          7.78          7.02         0.71 o
   0   7  14          2.59          2.15         0.48 o
   1   7  14         70.63         69.49         2.57 o
   2   7  14          0.00          0.07         0.24 o
   3   7  14          8.36          7.09         0.69 o
   4   7  14          4.09          4.99         0.59 o
   5   7  14          4.26          4.26         0.46 o
   0  -4  15          0.16         -0.21         0.21 o
   1  -4  15          0.23          0.28         0.17 o
  -3  -3  15          9.08         12.53         1.28 o
  -2  -3  15          1.11          0.76         0.17 o
  -1  -3  15          0.04          0.17         0.18 o
   0  -3  15          0.64          0.90         0.32 o
   1  -3  15          2.66          1.94         0.41 o
   2  -3  15          0.07          0.00         0.14 o
   3  -3  15          0.17          0.28         0.17 o
  -4  -2  15          0.03          0.31         0.18 o
  -3  -2  15          0.05          0.34         0.17 o
  -2  -2  15          0.65          0.99         0.35 o
  -1  -2  15          6.52          9.01         0.66 o
   0  -2  15          3.23          2.51         0.36 o
   1  -2  15          8.13         10.15         1.03 o
   2  -2  15          2.81          4.70         0.67 o
   3  -2  15          0.38          0.19         0.16 o
   4  -2  15          0.18          0.45         0.19 o
  -4  -1  15          0.19          0.63         0.25 o
  -3  -1  15          6.45          7.20         0.81 o
  -2  -1  15          0.09         -0.03         0.24 o
  -1  -1  15          0.21          0.46         0.28 o
   0  -1  15          0.39          0.43         0.31 o
   1  -1  15          1.60          2.95         0.64 o
   2  -1  15          0.76          0.82         0.34 o
   3  -1  15          6.01          8.14         0.57 o
   4  -1  15          0.35          0.66         0.22 o
  -4   0  15          1.71          2.12         0.38 o
  -3   0  15          0.69          0.38         0.23 o
  -1   0  15         31.52         29.43         1.26 o
   0   0  15          0.17          0.10         0.18 o
   1   0  15          6.33          6.26         0.61 o
   2   0  15          0.12          0.24         0.25 o
   3   0  15          1.39          1.67         0.31 o
   4   0  15          1.77          1.70         0.38 o
   5   0  15          0.05          0.26         0.18 o
  -4   1  15          2.52          3.81         0.48 o
  -3   1  15          1.01          1.40         0.26 o
  -2   1  15          6.93          6.61         0.82 o
  -1   1  15         23.53         23.49         1.62 o
   0   1  15         29.20         25.15         1.69 o
   1   1  15          0.48          0.28         0.19 o
   2   1  15          0.47          0.38         0.27 o
   3   1  15         14.57         14.17         0.87 o
   4   1  15          0.05          0.01         0.26 o
   5   1  15          0.46          0.12         0.21 o
   6   1  15          4.23          5.73         0.51 o
  -4   2  15          1.48          1.17         0.27 o
  -3   2  15          7.27          8.09         0.56 o
  -2   2  15         31.55         31.37         1.84 o
  -1   2  15          1.28          2.24         0.51 o
   0   2  15         24.16         23.26         1.69 o
   1   2  15          0.46          0.22         0.21 o
   2   2  15          3.73          3.61         0.68 o
   3   2  15          0.60          0.43         0.26 o
   4   2  15          2.83          3.11         0.60 o
   5   2  15          8.40          8.20         0.82 o
   6   2  15         19.20         25.66         1.14 o
  -4   3  15          1.82          1.45         0.30 o
  -3   3  15          5.01          4.88         0.66 o
  -2   3  15          0.12         -0.11         0.22 o
  -1   3  15         37.30         39.24         2.15 o
   0   3  15          8.49          9.56         1.10 o
   1   3  15          0.01         -0.05         0.29 o
   2   3  15          0.32          0.27         0.26 o
   3   3  15          1.28          1.79         0.51 o
   4   3  15         17.90         18.09         1.39 o
   5   3  15          8.49         10.40         0.90 o
   6   3  15          3.65          5.41         0.50 o
  -3   4  15          0.19          0.10         0.15 o
  -2   4  15         21.01         22.44         1.43 o
  -1   4  15          0.02         -0.12         0.18 o
   0   4  15          5.87          7.28         0.66 o
   1   4  15         43.39         47.52         3.20 o
   2   4  15         40.03         39.40         2.11 o
   3   4  15         11.26         11.64         1.12 o
   4   4  15          2.31          2.33         0.33 o
   5   4  15          9.31         11.36         0.58 o
  -2   5  15          2.02          2.01         0.37 o
  -1   5  15         11.02         10.79         0.67 o
   0   5  15         14.44         16.69         1.26 o
   1   5  15         53.82         58.72         1.79 o
   2   5  15          0.02          0.17         0.38 o
   3   5  15          2.28          2.29         0.45 o
   4   5  15          3.63          3.03         0.50 o
   5   5  15          2.97          2.75         0.41 o
  -1   6  15          0.26          0.58         0.23 o
   0   6  15         21.45         21.85         1.37 o
   1   6  15         37.61         41.66         2.02 o
   2   6  15         29.13         32.50         1.77 o
   3   6  15          0.73          0.82         0.29 o
   4   6  15         12.60         12.38         0.93 o
   5   6  15          2.60          2.85         0.38 o
   1   7  15          0.11         -0.22         0.22 o
   2   7  15          0.98          0.80         0.25 o
   3   7  15          0.26         -0.17         0.18 o
   0  -3  16          1.82          2.77         0.40 o
   1  -3  16          0.55          0.59         0.21 o
  -2  -2  16          1.43          1.52         0.34 o
  -1  -2  16          0.19          0.55         0.17 o
   0  -2  16          1.15          0.61         0.27 o
   1  -2  16          0.03          0.08         0.18 o
   2  -2  16          0.05          0.07         0.17 o
   3  -2  16          1.86          2.23         0.34 o
  -3  -1  16          0.53          1.07         0.31 o
  -2  -1  16          0.07          0.24         0.23 o
  -1  -1  16          0.13          0.47         0.20 o
   0  -1  16          0.01          0.14         0.19 o
   1  -1  16          0.41          0.58         0.28 o
   2  -1  16          2.17          1.62         0.41 o
   3  -1  16          1.98          3.24         0.46 o
   4  -1  16          7.12          9.45         0.68 o
  -3   0  16          1.60          2.07         0.39 o
  -2   0  16          0.03         -0.09         0.21 o
  -1   0  16          5.15          5.26         0.71 o
   0   0  16          4.64          2.65         0.36 o
   1   0  16          3.31          3.97         0.44 o
   2   0  16          0.00          0.08         0.14 o
   3   0  16          0.01          0.11         0.13 o
   4   0  16          0.09          0.61         0.21 o
  -3   1  16          0.01         -0.03         0.17 o
  -2   1  16         11.75         11.85         0.96 o
  -1   1  16          7.84          6.05         0.54 o
   0   1  16          5.31          5.51         0.73 o
   1   1  16          4.90          5.53         0.55 o
   2   1  16          2.76          2.26         0.36 o
   3   1  16          4.52          6.00         0.57 o
   4   1  16          0.10          0.04         0.18 o
   5   1  16          0.04         -0.14         0.14 o
  -3   2  16          0.81          1.31         0.29 o
  -2   2  16          7.47          9.52         0.89 o
  -1   2  16         36.82         37.85         1.93 o
   0   2  16          0.11          0.91         0.36 o
   1   2  16          0.49          0.37         0.27 o
   2   2  16          0.08          0.35         0.24 o
   3   2  16          4.68          5.22         0.50 o
   4   2  16          0.01         -0.07         0.26 o
   5   2  16          3.86          5.20         0.55 o
  -3   3  16          0.06         -0.22         0.22 o
  -2   3  16         13.49         14.89         1.09 o
  -1   3  16          2.07          2.02         0.45 o
   0   3  16          1.20          2.31         0.52 o
   1   3  16          0.02         -0.40         0.40 o
   2   3  16          3.59          3.76         0.65 o
   3   3  16          0.88          1.20         0.40 o
   4   3  16          0.65          0.83         0.33 o
   5   3  16          6.54          9.03         0.70 o
  -2   4  16         14.04         15.17         1.00 o
  -1   4  16          0.00          0.03         0.23 o
   0   4  16          3.98          4.38         0.66 o
   1   4  16          4.71          5.35         0.71 o
   2   4  16          6.27          6.15         0.78 o
   3   4  16          0.28          0.15         0.14 o
   4   4  16          0.10         -0.21         0.21 o
  -1   5  16          2.18          1.35         0.31 o
   0   5  16          1.82          1.20         0.31 o
   1   5  16          7.17          5.63         0.66 o
   2   5  16          8.64          8.65         0.82 o
   3   5  16          2.52          2.46         0.30 o
   4   5  16          3.41          2.64         0.39 o
   3   6  16          0.57          0.34         0.16 o
  -1  -1  17          2.57          5.53         0.58 o
   0  -1  17          0.32          1.58         0.23 o
   1  -1  17          1.16          1.92         0.38 o
   2  -1  17          6.14          8.02         0.67 o
  -2   0  17          0.01         -0.02         0.16 o
  -1   0  17          0.17          0.12         0.11 o
   0   0  17          0.46          0.25         0.22 o
   1   0  17          0.89          1.99         0.43 o
   2   0  17          1.75          2.97         0.31 o
  -2   1  17          0.03          0.01         0.14 o
  -1   1  17          1.49          1.71         0.24 o
   0   1  17          0.00          0.20         0.13 o
   1   1  17          0.07          0.31         0.18 o
   2   1  17          4.24          5.82         0.79 o
   3   1  17          0.20          0.32         0.17 o
  -2   2  17          0.75          0.52         0.49 o
  -1   2  17          4.66          6.07         0.46 o
   0   2  17          0.03         -0.27         0.27 o
   1   2  17          0.21          0.34         0.25 o
   2   2  17          3.38          3.86         0.41 o
   3   2  17          0.41          0.40         0.16 o
   4   2  17          0.05         -0.17         0.19 o
  -1   3  17         21.05         21.44         1.21 o
   0   3  17         13.08         15.44         1.10 o
   1   3  17          0.06         -0.08         0.22 o
   2   3  17          1.01          0.68         0.28 o
   3   3  17          1.59          1.54         0.29 o
   4   3  17          0.41          0.32         0.13 o
  -1   4  17          8.41         11.09         0.79 o
   0   4  17          2.08          3.08         0.47 o
   1   4  17          0.17          0.38         0.24 o
   2   4  17          0.71          0.55         0.23 o
   3   4  17          3.23          2.53         0.27 o
   1   1  18          3.75          4.57         0.51 o
   0   2  18          0.39          0.35         0.17 o
   1   2  18          0.32          0.13         0.12 o
   2   2  18          2.64          3.51         0.42 o
   1   3  18          8.36          8.72         0.49 o
   2   3  18          4.67          7.55         0.64 o
                                                
